# Supplementary material for: DEDTI versus IEDTI: efficient and predictive models of drug-target interactions
Source: Sci Rep. 2023 Jun 7;13:9238. doi: 10.1038/s41598-023-36438-0 (PMC10247802; doi:10.1038/s41598-023-36438-0)
Supplement: Supplementary file 1 — Supplementary Information. [file 41598_2023_36438_MOESM1_ESM.xlsx]

## Sheet: Top 126
Drug	Protein	Predicted Score	True Label
DB00363	P35499	1	0
DB00333	P31645	1	0
DB00813	P14416	1	0
DB01110	P80404	1	0
DB00489	P18825	1	0
DB00912	P11229	0.999998	0
DB00810	P34903	0.99996	0
DB01050	P27361	0.999789	0
DB01069	P11388	0.999222	0
DB00924	Q13224	0.997761	0
DB00321	P49286	0.996792	0
DB00980	P21728	0.986468	0
DB00519	Q9BYF1	0.983924	0
DB00969	P35499	0.956706	0
DB00909	P41595	0.951181	0
DB00989	P49286	0.947408	0
DB00745	P41145	1	0
DB01558	Q01959	1	0
DB00318	Q01959	0.999999	0
DB00502	P30531	0.999998	0
DB00656	P28221	0.999988	0
DB00182	P08588	0.999966	0
DB01136	P28335	0.999961	0
DB01275	Q14524	0.999915	0
DB00496	Q12809	0.999884	0
DB00745	P08172	0.999828	0
DB01393	P19793	0.999644	0
DB00651	O76074	0.999613	0
DB01181	Q12791	0.979373	0
DB00962	Q05940	0.973544	0
DB01204	Q07869	0.958002	0
DB00836	P28223	0.955416	0
DB00439	O76074	0.952324	0
DB06335	P12821	0.952313	0
DB01656	P25021	0.942754	0
DB00889	P08588	0.916967	0
DB00909	P49916	0.907524	0
DB00724	P25021	0.998529	0
DB01247	P34969	0.999968	0
DB00780	P34972	0.957694	0
DB00806	P00742	0.929218	0
DB01268	P19793	0.926931	0
DB00834	P05093	0.90136	0
DB00191	P14416	1	0
DB00862	Q08289	0.999463	0
DB00316	Q9NZV8	0.985539	0
DB01023	P14867	0.980377	0
DB00753	P18545	0.953789	0
DB04861	Q92731	0.95202	0
DB00903	P26358	0.9162	0
DB00203	Q12809	0.999999	0
DB00472	P20309	0.999989	0
DB00476	P35368	0.9999	0
DB00898	P06276	0.999855	0
DB00642	Q02880	0.999603	0
DB00356	P35354	0.999544	0
DB00554	P11388	0.999503	0
DB00215	O00555	0.999003	0
DB01159	P19801	0.961476	0
DB00557	P08913	0.95952	0
DB00759	P00747	0.945637	0
DB00246	P30939	1	0
DB01062	Q00975	1	0
DB00277	P21728	0.999998	0
DB00780	P13945	0.999916	0
DB00321	Q8N1C3	0.999911	0
DB00915	P28335	0.999631	0
DB01196	Q9Y5Y9	0.999595	0
DB00656	P07550	0.997864	0
DB01393	P05023	0.997057	0
DB00605	P07437	0.993576	0
DB01110	Q07343	0.988322	0
DB00594	P29475	0.975789	0
DB00622	Q13003	0.969509	0
DB00364	P00352	0.959386	0
DB00285	O43497	0.929865	0
DB00184	O14649	0.90649	0
DB00248	P08172	1	0
DB00459	P04150	1	0
DB00497	P08908	1	0
DB01105	Q8TCU5	0.999992	0
DB00444	P04350	0.999947	0
DB00659	P16066	0.999936	0
DB00398	P08235	0.999828	0
DB00393	P21817	0.997914	0
DB00384	Q03181	0.991032	0
DB00400	Q71U36	0.962845	0
DB00590	P17302	0.956188	0
DB00474	Q9UK17	0.932145	0
DB04844	P30542	1	0
DB00450	P35372	0.999999	0
DB00401	Q14524	0.999986	0
DB01226	P36544	0.999975	0
DB00905	P35368	0.999378	0
DB00381	Q14654	0.998903	0
DB01035	Q9Y5Y9	0.958383	0
DB00669	P18825	0.930059	0
DB00184	P35462	0.904633	0
DB00850	P08912	1	0
DB00996	P20309	0.999906	0
DB00334	P48169	0.999878	0
DB00316	P30556	0.999808	0
DB00526	P35354	0.99966	0
DB00594	Q9Y233	0.99958	0
DB00373	P25100	0.999217	0
DB00541	P37231	0.999213	0
DB00651	P29275	0.998	0
DB01119	Q13621	0.996801	0
DB00708	P28223	0.986444	0
DB01356	Q09428	0.979521	0
DB00594	O14732	0.944707	0
DB00208	Q13639	0.927301	0
DB00863	O00555	0.918505	0
DB01595	P28223	1	0
DB01069	P35368	1	0
DB00393	P15144	0.999986	0
DB00675	P09917	0.999831	0
DB00228	O15554	0.999597	0
DB01043	O14764	0.99804	0
DB00952	P34969	0.997929	0
DB01023	O60391	0.987523	0
DB01064	Q05586	0.985914	0
DB01119	Q9NYX4	0.97375	0
DB00753	P07202	0.954588	0
DB00996	O75899	0.932211	0
DB00924	O14764	0.923949	0

## Sheet: Fold-1
Drug	Protein	Predicted Score	True Label
DB01186	P14416	1	1
DB00782	P11229	1	1
DB01186	P28222	1	1
DB01149	Q01959	1	1
DB01242	P23975	1	1
DB00622	Q13936	1	1
DB00363	P35499	1	0
DB00794	P36544	1	1
DB00246	P35348	1	1
DB00277	P29274	1	1
DB01110	Q12809	1	1
DB00624	P10275	1	1
DB01068	P30536	1	1
DB00404	P18505	1	1
DB00674	P32297	1	1
DB00904	P46098	1	1
DB00363	P11229	1	1
DB00831	P35348	1	1
DB00363	P08913	1	1
DB00268	P28222	1	1
DB00476	P31645	1	1
DB00813	P41143	1	1
DB00351	P06401	1	1
DB00334	P11229	1	1
DB00246	P28222	1	1
DB00418	P14867	1	1
DB00243	Q14524	1	1
DB01068	P28472	1	1
DB01224	P28222	1	1
DB00376	P08172	1	1
DB00476	P23975	1	1
DB00683	O14764	1	1
DB00382	P22303	1	1
DB00334	P28221	1	1
DB00333	P31645	1	0
DB00661	Q01668	1	1
DB00925	P18089	1	1
DB00413	P14416	1	1
DB01291	P07550	1	1
DB00413	P08913	1	1
DB00829	P18505	1	1
DB01238	P46098	1	1
DB00540	P20309	1	1
DB01238	P08913	1	1
DB00284	P10253	1	1
DB00622	P08172	1	1
DB00363	P28335	1	1
DB01062	P20309	1	1
DB00246	P14416	1	1
DB00687	P04150	1	1
DB00349	P18505	1	1
DB00363	P21917	1	1
DB00696	P28222	1	1
DB00404	Q99928	1	1
DB00683	P18507	1	1
DB00734	P35368	1	1
DB00571	P08588	1	1
DB01076	P04035	1	1
DB00404	P24046	1	1
DB01224	P34969	1	1
DB01205	P14867	1	1
DB00575	P08913	1	1
DB00404	P28476	1	1
DB00248	P21918	1	1
DB00706	P35348	1	1
DB00715	P31645	1	1
DB00813	P14416	1	0
DB00280	P20309	1	1
DB00661	O00555	1	1
DB06710	P10275	1	1
DB00248	P28223	1	1
DB00909	P00918	1	1
DB00284	O43451	1	1
DB01224	P28335	1	1
DB00696	P08913	1	1
DB00363	P21728	1	1
DB01142	P08913	1	1
DB01100	P62158	1	1
DB00477	P08908	1	1
DB01149	P28223	1	1
DB00683	P47870	1	1
DB00321	P28223	1	1
DB00652	P41145	1	1
DB00457	P35368	1	1
DB00321	Q09470	1	1
DB06274	P35372	1	1
DB00321	Q9NZV8	1	1
DB00834	P04150	1	1
DB01577	P23975	1	1
DB01186	P25100	1	1
DB00334	P21917	1	1
DB00363	Q9NYX4	1	1
DB01189	P14867	1	1
DB01073	P09884	1	1
DB00411	P11229	1	1
DB01110	P80404	1	0
DB00247	P41595	1	1
DB01210	P08588	1	1
DB01200	P28335	1	1
DB01073	P23921	1	1
DB00489	P18825	1	0
DB00799	P28702	0.999999	1
DB00590	P25100	0.999999	1
DB00783	O75469	0.999998	1
DB00912	P11229	0.999998	0
DB01595	P48169	0.999998	1
DB00572	P20309	0.999998	1
DB00669	P28222	0.999998	1
DB01023	O95180	0.999995	1
DB00952	P28221	0.999995	1
DB00297	Q9Y5Y9	0.999994	1
DB00231	P28476	0.999994	1
DB00186	Q99928	0.999993	1
DB00418	P36544	0.999988	1
DB01558	O14764	0.999988	1
DB01119	P00918	0.999985	1
DB01118	Q12809	0.999974	1
DB00715	P08912	0.999973	1
DB00898	Q8TCU5	0.999969	1
DB00768	P23297	0.999964	1
DB01110	O15554	0.999961	1
DB00810	P34903	0.99996	0
DB01595	P28476	0.999951	1
DB01268	P09619	0.999948	1
DB00659	Q8TCU5	0.999944	1
DB00492	P12821	0.99994	1
DB01088	Q08499	0.999879	1
DB00379	Q14524	0.999879	1
DB01254	P12931	0.999873	1
DB01595	Q8N1C3	0.999823	1
DB01050	P27361	0.999789	0
DB00307	P48443	0.999729	1
DB00806	P27815	0.999703	1
DB00868	Q14524	0.999703	1
DB01085	P08172	0.999578	1
DB01656	P27815	0.999443	1
DB00228	P03886	0.999325	1
DB01079	P41595	0.999226	1
DB01069	P11388	0.999222	0
DB00908	Q12809	0.999115	1
DB01023	P02585	0.998936	1
DB00500	P23219	0.998606	1
DB01148	P08172	0.998468	1
DB00933	P28223	0.998261	1
DB00924	Q13224	0.997761	0
DB00908	Q14524	0.997633	1
DB00321	P49286	0.996792	0
DB00242	P31350	0.996454	1
DB00695	Q13621	0.9954	1
DB01128	P10275	0.994947	1
DB01085	P11229	0.99449	1
DB00997	P11388	0.993642	1
DB01035	Q14524	0.991979	1
DB01204	P11388	0.988596	1
DB00980	P21728	0.986468	0
DB00519	Q9BYF1	0.983924	0
DB00561	Q9NPC2	0.981572	1
DB01159	Q12791	0.978362	1
DB00969	P35499	0.956706	0
DB00909	P41595	0.951181	0
DB00989	P49286	0.947408	0
DB00398	P15056	0.945476	1
DB00431	P23416	0.940657	1
DB01623	P28223	0.881769	1
DB00541	P68366	0.866524	1
DB00499	P51172	0.865483	0
DB01069	P28223	0.855838	1
DB00197	P11474	0.838514	1
DB00975	Q9Y233	0.82076	1
DB01041	O00305	0.818725	0
DB01177	P11388	0.775379	1
DB01119	Q12791	0.761645	1
DB00659	O60391	0.736963	0
DB00188	Q99460	0.720395	1
DB00868	Q05940	0.706548	0
DB01006	P43116	0.64416	0
DB00184	P30926	0.508127	1
DB01159	O60391	0.428083	1
DB00331	Q9BQE3	0.400055	0
DB00780	P80404	0.3732	1
DB00872	Q05940	0.320526	0
DB01595	Q13936	0.307689	0
DB01611	Q9NYK1	0.294053	1
DB00731	P20309	0.231778	0
DB00278	P46098	0.16247	0
DB00695	P09038	0.16216	0
DB00862	Q13956	0.132719	1
DB00973	Q9NR82	0.12256	0
DB00993	P11021	0.109291	0
DB01088	P34969	0.0938595	0
DB00499	Q99835	0.0919519	0
DB00997	P27361	0.0877398	0
DB01169	Q9UKU7	0.0717046	0
DB00594	P19801	0.0710913	1
DB01159	P48051	0.0636201	1
DB01088	P43119	0.0476476	1
DB00499	P02675	0.0457795	0
DB08826	P38606	0.0389473	0
DB01234	Q09470	0.0338603	0
DB01098	P05093	0.0325423	0
DB01047	P00797	0.0294332	0
DB00751	P28223	0.0217727	1
DB00460	P30536	0.0166809	0
DB00327	P47870	0.0163284	0
DB00927	P42574	0.0161073	0
DB00222	Q05940	0.0153789	0
DB00740	Q9UPY5	0.0141682	1
DB01261	P27487	0.0135721	1
DB00851	P48048	0.0107694	0
DB01254	Q14957	0.010602	0
DB00853	O60701	0.0104762	0
DB00768	P50406	0.00769979	0
DB00996	Q00975	0.00684909	1
DB00162	P07858	0.00637859	0
DB01143	P27338	0.00620592	0
DB01229	P80404	0.00488495	0
DB00457	Q04760	0.0046557	0
DB01406	P30968	0.00442416	1
DB01280	P27815	0.00422992	0
DB00198	P37231	0.00176008	0
DB00993	P22303	0.00111659	0
DB01157	P06576	0.00071304	0
DB00605	P22459	0.000703742	0
DB00853	Q13748	0.000424631	0
DB00851	P26358	0.000301586	0
DB00398	P55011	0.000296601	0
DB00273	P21695	0.000260557	0
DB01119	P35241	0.000245968	0
DB01136	P16112	0.000215999	0
DB01165	O95477	0.000208918	0
DB01356	P50406	0.000153247	0
DB00433	P27815	0.000103003	0
DB00526	Q16790	9.46678e-05	0
DB01169	P24046	9.16975e-05	0
DB00905	P42262	9.01589e-05	0
DB00608	P01375	8.31852e-05	1
DB00331	P43220	6.56184e-05	0
DB00396	Q16739	4.51996e-05	0
DB00724	O14920	4.162e-05	0
DB00564	P09172	4.00254e-05	0
DB00201	P48736	3.48612e-05	0
DB00630	Q99250	3.12575e-05	0
DB00819	P29972	2.96857e-05	1
DB01032	Q9NSA0	2.8429e-05	1
DB00910	Q00796	2.0865e-05	0
DB00811	P42892	1.86478e-05	0
DB00903	P00326	1.50315e-05	0
DB00820	P17948	1.49081e-05	0
DB00503	O76074	1.22169e-05	0
DB00334	P61769	1.12824e-05	0
DB00615	P16471	9.58165e-06	0
DB00197	P36959	9.26432e-06	0
DB00396	Q96RI1	8.55425e-06	0
DB01250	P04035	7.84631e-06	0
DB00648	P21695	7.3806e-06	0
DB00595	P35869	7.26178e-06	0
DB00530	P01100	6.83012e-06	0
DB01275	P29460	5.46819e-06	0
DB00869	P68871	3.24643e-06	0
DB00933	Q09428	3.15934e-06	0
DB00642	Q9Y296	2.77672e-06	0
DB00537	P00813	2.12649e-06	0
DB01219	O15217	2.09186e-06	0
DB00727	P00709	1.98633e-06	0
DB00709	P31937	1.93355e-06	0
DB01023	Q9Y6F1	1.37237e-06	0
DB00182	Q99460	1.27883e-06	0
DB00796	P25021	9.98264e-07	0
DB00555	Q04760	9.00174e-07	0
DB00333	Q13621	8.56981e-07	0
DB00369	P04271	7.14685e-07	0
DB01005	P10276	5.33455e-07	0
DB00818	P35219	4.91982e-07	0
DB00966	Q05940	3.33923e-07	0
DB00382	P23921	3.06648e-07	0
DB00277	P00451	2.8776e-07	0
DB01393	P11230	2.64564e-07	0
DB00276	P01730	2.11857e-07	0
DB00642	P36021	1.70022e-07	0
DB01184	O00408	1.2486e-07	0
DB00963	P42263	1.20586e-07	0
DB01069	P48029	8.52038e-08	0
DB00181	P24855	7.43856e-08	0
DB00184	Q9Y275	5.97954e-08	0
DB00753	P52788	5.51727e-08	0
DB00355	Q4U2R8	4.4505e-08	0
DB00398	P19784	4.3339e-08	0
DB00289	P08100	4.20299e-08	0
DB00181	Q9H6Z9	4.09993e-08	0
DB00439	Q99798	3.49604e-08	0
DB00379	Q16558	3.1603e-08	0
DB00238	Q15788	2.6503e-08	0
DB00362	P21731	2.4416e-08	0
DB01110	O14786	2.02938e-08	0
DB00925	Q14832	2.01599e-08	0
DB01356	O14732	1.73801e-08	1
DB01115	P51511	1.53636e-08	0
DB01012	P02585	1.14335e-08	0
DB00531	P78348	1.14329e-08	0
DB00734	Q15800	9.53362e-09	0
DB01029	P17936	8.65868e-09	0
DB08826	P33176	8.20667e-09	0
DB01591	P35228	7.9948e-09	0
DB01394	Q15075	7.15837e-09	0
DB00200	P29275	6.52065e-09	0
DB00201	P60568	6.37699e-09	0
DB01157	Q16739	5.60564e-09	0
DB01356	P29218	4.99422e-09	1
DB01118	O14964	4.78473e-09	0
DB01219	Q8WVQ1	4.22561e-09	0
DB00649	Q13258	3.30902e-09	0
DB01136	Q9Y345	2.81272e-09	0
DB00376	P25116	2.78881e-09	0
DB01577	Q16831	2.71061e-09	0
DB00481	P43681	2.06585e-09	0
DB00843	P00736	2.03266e-09	0
DB00278	P53985	1.93627e-09	0
DB00276	P22894	1.87679e-09	0
DB00697	P05556	1.63845e-09	0
DB00773	P12271	1.6366e-09	0
DB00796	Q96RI1	1.47132e-09	0
DB01591	Q9UNA0	1.41194e-09	0
DB00250	P23434	1.29963e-09	0
DB01035	P30968	9.94722e-10	0
DB01222	O00408	9.7595e-10	0
DB00814	P02743	9.6455e-10	0
DB00368	P32929	8.15978e-10	0
DB00393	P31153	7.63101e-10	0
DB00235	O15239	7.27452e-10	0
DB00714	Q99835	7.12056e-10	0
DB00937	P31327	6.59473e-10	0
DB01143	P43681	6.47173e-10	0
DB00649	P78352	5.76651e-10	0
DB00177	Q08881	5.59972e-10	0
DB01230	O95622	5.55551e-10	0
DB00964	P04035	5.20018e-10	0
DB00250	Q04844	4.56607e-10	0
DB00532	O95665	3.45437e-10	0
DB00678	P16455	2.56398e-10	0
DB01101	Q9UHI5	2.46695e-10	0
DB00925	P17405	2.37959e-10	0
DB00685	P80075	1.74484e-10	0
DB00175	P19801	1.36855e-10	0
DB01004	P10600	1.31151e-10	0
DB00991	P62158	1.26077e-10	0
DB00486	O95237	1.25968e-10	0
DB01226	P32745	1.10787e-10	0
DB01157	P08069	9.98569e-11	0
DB00310	P10253	9.10304e-11	0
DB01037	Q99460	7.98989e-11	0
DB01254	O14764	6.81551e-11	0
DB01119	P36871	5.88292e-11	0
DB00839	P19367	5.78448e-11	0
DB00261	P14625	5.09779e-11	0
DB01268	P49720	4.23433e-11	0
DB00307	P47712	4.19255e-11	0
DB00455	P00491	3.81115e-11	0
DB00478	Q8IVH4	3.79621e-11	0
DB00806	P21589	3.39309e-11	1
DB00980	P09884	3.13702e-11	0
DB00966	P23368	2.84548e-11	0
DB00207	P61457	2.60034e-11	0
DB00727	Q9NP99	2.02043e-11	0
DB00327	P69905	1.52152e-11	0
DB00276	Q8N142	1.44437e-11	0
DB01159	Q9Y6I3	1.44285e-11	0
DB00887	P13569	1.34679e-11	1
DB00822	P05091	1.24659e-11	1
DB00227	Q9Y6M4	1.10523e-11	0
DB00703	Q9Y6F1	9.65282e-12	0
DB00218	P15382	9.5188e-12	0
DB01400	P20674	8.82026e-12	0
DB00978	P22570	8.65133e-12	0
DB06711	P03951	8.62668e-12	0
DB00742	P17948	7.73182e-12	0
DB00357	P05108	6.26795e-12	1
DB00477	P52961	5.6531e-12	0
DB01017	P98164	4.5409e-12	0
DB01014	P43220	4.26276e-12	0
DB00691	P36222	4.09292e-12	0
DB00796	Q16270	3.61692e-12	0
DB00907	P43004	3.38366e-12	0
DB00377	P28702	3.09958e-12	0
DB01058	P21695	2.97537e-12	0
DB00740	P21796	2.51245e-12	0
DB00749	P23975	2.46902e-12	0
DB01222	P36544	2.35612e-12	0
DB00374	P24347	1.92257e-12	0
DB00520	P01023	1.61209e-12	0
DB00563	P23284	1.18056e-12	0
DB00622	P00736	1.13144e-12	0
DB00264	P62942	1.08866e-12	0
DB00864	P15538	1.03122e-12	0
DB00242	Q9NR33	1.00982e-12	1
DB00997	P27986	8.54729e-13	0
DB00474	P19838	6.61885e-13	0
DB01185	Q96QU6	6.61309e-13	0
DB01268	Q9H015	6.16778e-13	0
DB00535	Q07864	6.05649e-13	0
DB00211	P01130	5.36313e-13	0
DB00400	P31151	5.16317e-13	0
DB01221	P43004	4.71268e-13	0
DB00573	P17213	4.4598e-13	0
DB00795	P61278	4.27463e-13	0
DB06209	P01023	3.93325e-13	0
DB00870	P49761	3.38978e-13	0
DB01427	P01375	3.33432e-13	1
DB00297	P49327	3.33189e-13	0
DB00773	Q9Y5R2	2.85579e-13	0
DB00152	P05556	2.76088e-13	0
DB00254	Q9NPA2	2.75657e-13	0
DB00207	Q13093	2.4661e-13	0
DB00538	Q9UG56	2.45339e-13	0
DB01226	O60494	2.31751e-13	0
DB01214	P19971	2.26307e-13	0
DB01194	Q96SL4	1.70944e-13	0
DB00204	Q9NR19	1.21696e-13	0
DB00640	P48147	1.09763e-13	0
DB01324	Q8IWT1	1.04498e-13	0
DB00751	P33176	8.76925e-14	0
DB01128	P35462	7.26514e-14	0
DB01268	P49913	6.83574e-14	0
DB00175	P23378	6.28158e-14	0
DB00911	P51003	6.01199e-14	0
DB00401	P26951	5.56361e-14	0
DB01014	P98160	5.51737e-14	0
DB00491	P61313	5.16167e-14	0
DB01611	P30273	3.91956e-14	0
DB00780	P06729	3.63188e-14	0
DB01189	P49286	3.58757e-14	0
DB00204	P35346	3.34808e-14	0
DB01035	P29475	3.27033e-14	0
DB00776	P08174	2.92718e-14	0
DB00758	P05091	2.64347e-14	0
DB00333	P04406	2.62956e-14	0
DB00591	P31939	2.61601e-14	0
DB01217	P52732	2.2144e-14	0
DB01098	P12429	1.83951e-14	0
DB00484	O60603	1.3315e-14	0
DB00646	Q92947	1.18267e-14	0
DB01009	P25024	1.11798e-14	1
DB00484	Q03154	1.09202e-14	0
DB00422	P49915	1.08706e-14	0
DB00822	Q9Y6M4	9.65705e-15	0
DB00623	P09466	9.02481e-15	0
DB01410	P20333	8.22565e-15	0
DB01117	P49916	7.09994e-15	0
DB00675	P12429	6.62874e-15	0
DB00356	P32019	6.20427e-15	0
DB00471	P49286	6.0472e-15	0
DB00758	P35270	5.90355e-15	0
DB00808	P21589	5.37221e-15	0
DB00563	P08519	5.25738e-15	0
DB01378	Q15067	4.94972e-15	0
DB01024	P78540	4.65349e-15	0
DB01221	P10144	4.35125e-15	0
DB01362	P16519	3.92285e-15	0
DB01157	P13501	3.62201e-15	0
DB01181	P35520	3.19159e-15	0
DB00356	Q16671	3.11494e-15	0
DB00535	Q9BZ11	3.01694e-15	0
DB00356	P48061	2.60261e-15	0
DB01132	P28066	2.25306e-15	0
DB00548	P08238	2.18171e-15	0
DB00680	P68371	1.89271e-15	0
DB01254	P23416	1.79563e-15	0
DB00448	Q09013	1.12496e-15	0
DB00730	P05067	1.05207e-15	0
DB01101	O60493	9.39309e-16	0
DB00222	O00206	8.33834e-16	0
DB00361	P48637	7.6728e-16	0
DB01032	Q96RD7	7.26396e-16	1
DB00989	Q13085	6.82417e-16	0
DB01008	O95190	6.38967e-16	0
DB06204	Q8IWT1	5.94411e-16	0
DB00388	P54317	4.82958e-16	0
DB01200	P01023	4.57001e-16	0
DB00362	P05113	4.51856e-16	0
DB01082	P48061	4.35209e-16	0
DB00529	Q13427	4.28014e-16	0
DB00581	Q13698	3.41649e-16	0
DB00281	Q93088	3.37561e-16	0
DB01610	P30531	3.02985e-16	0
DB00369	Q9P2W7	2.58195e-16	0
DB00760	Q14289	2.3927e-16	0
DB00278	P42336	2.33431e-16	0
DB00368	P31153	2.23058e-16	0
DB00682	P20823	2.01865e-16	0
DB00503	O14646	1.80134e-16	0
DB00612	P22102	1.5654e-16	0
DB00968	Q99933	1.11458e-16	0
DB00997	P09467	1.11168e-16	0
DB01218	P05362	1.08474e-16	0
DB00967	P32119	1.04118e-16	0
DB00441	O14818	9.64004e-17	0
DB00800	P09874	5.67843e-17	0
DB01185	P11836	4.71589e-17	0
DB00199	P42261	4.15078e-17	0
DB04896	P31323	3.47242e-17	0
DB00382	P62826	2.59223e-17	0
DB01236	P61626	2.2373e-17	0
DB00906	P80188	2.20134e-17	0
DB01198	Q99436	1.62201e-17	0
DB00763	P05062	1.57068e-17	0
DB01062	P28702	1.45643e-17	0
DB00601	P01589	1.42926e-17	0
DB05246	P17302	1.16007e-17	0
DB00461	P37173	1.09408e-17	0
DB00492	Q8N142	1.07521e-17	0
DB00593	P13631	1.02719e-17	0
DB01141	P60174	8.61484e-18	0
DB00177	P49720	8.50201e-18	0
DB01206	Q9H169	7.45115e-18	1
DB00598	P15289	6.95074e-18	0
DB00879	P03886	6.87386e-18	0
DB01577	Q9UGN5	6.29065e-18	0
DB01427	P08069	6.00684e-18	0
DB00444	Q02643	5.96878e-18	0
DB01143	P32239	5.30927e-18	0
DB01214	P31153	5.07857e-18	0
DB01242	Q9HB21	5.04555e-18	0
DB01409	P61024	4.0954e-18	0
DB00649	Q15120	3.80489e-18	0
DB00278	P23528	3.28794e-18	0
DB01030	P07307	2.91513e-18	0
DB06402	P09668	1.95238e-18	0
DB00205	Q9NRX3	1.7956e-18	0
DB01203	P10276	1.74135e-18	0
DB00288	Q08188	1.64734e-18	0
DB00633	P15813	1.5104e-18	0
DB01230	P29466	1.50542e-18	0
DB00539	P26640	1.33891e-18	0
DB00768	P78540	1.33462e-18	0
DB01008	Q8IVA8	1.03935e-18	0
DB01586	Q9H169	9.78034e-19	0
DB01416	P36888	8.46961e-19	0
DB00282	Q8IVA8	8.2294e-19	0
DB00713	P55011	7.3519e-19	0
DB00573	O43776	5.88353e-19	0
DB00881	O00244	5.86426e-19	0
DB01083	Q00536	5.72313e-19	0
DB01174	P09668	5.23061e-19	0
DB00759	P35080	3.82808e-19	0
DB00820	P42330	3.59856e-19	0
DB01586	P22061	2.40439e-19	0
DB00324	P00736	2.1043e-19	0
DB00878	Q5VZ30	1.90595e-19	0
DB00623	P23946	1.46256e-19	0
DB00622	P48664	1.41204e-19	0
DB01268	P63027	1.27446e-19	0
DB00706	Q16739	1.14344e-19	0
DB00538	P51692	8.96341e-20	0
DB00355	P22888	8.04843e-20	0
DB00208	O15239	6.79289e-20	0
DB00208	P05113	5.53916e-20	0
DB00537	Q04759	4.61189e-20	0
DB00687	O14764	4.4642e-20	0
DB00674	P05108	4.35464e-20	0
DB00344	Q9NY72	4.33231e-20	0
DB00152	P30419	3.92582e-20	0
DB00355	Q16775	2.67005e-20	0
DB00335	P33402	2.6022e-20	0
DB01039	P55769	2.44545e-20	0
DB01427	Q9P2R7	2.39276e-20	0
DB00673	P16519	2.17771e-20	0
DB00665	Q9UQF2	2.1473e-20	0
DB00721	P55072	1.76902e-20	0
DB00318	P21980	1.76123e-20	0
DB00646	Q96C86	1.65525e-20	0
DB00779	P47871	1.59517e-20	0
DB01006	P01009	1.19166e-20	0
DB01238	P19835	1.1104e-20	0
DB00790	P02735	7.23703e-21	0
DB01037	P49773	6.54435e-21	0
DB00842	Q6IA69	5.71209e-21	0
DB00243	P07204	4.79255e-21	0
DB01105	P11362	3.65116e-21	0
DB00958	O43293	3.42093e-21	0
DB01194	P47985	3.06629e-21	0
DB00839	P31994	2.73305e-21	0
DB00384	Q9NPB1	2.55788e-21	0
DB04896	P04004	2.42332e-21	0
DB01087	P08729	2.0369e-21	1
DB00861	P12429	1.87752e-21	0
DB01149	P09038	1.56803e-21	0
DB00359	O60882	1.4332e-21	0
DB01190	P08887	1.13248e-21	0
DB01029	Q8NI22	8.94223e-22	0
DB01150	P28476	8.90268e-22	0
DB00631	P32745	7.75641e-22	0
DB00434	P39023	6.97288e-22	0
DB00375	P02788	6.68731e-22	0
DB00745	P63098	5.41989e-22	0
DB00494	Q03405	3.97606e-22	0
DB00247	P31939	2.38795e-22	0
DB00906	P19429	2.16397e-22	0
DB00446	Q14832	2.15104e-22	0
DB00362	Q06124	1.82492e-22	0
DB01185	P23280	1.5057e-22	0
DB01117	P35346	1.20603e-22	0
DB00919	P48637	1.06134e-22	0
DB00990	P08559	9.08128e-23	0
DB00455	P38484	8.85076e-23	0
DB00567	P0C0L4	8.74284e-23	0
DB01018	O96000	7.85679e-23	0
DB00382	O95831	6.08011e-23	0
DB01113	P68400	5.60011e-23	0
DB01140	P09466	4.50507e-23	0
DB00180	P07101	4.03219e-23	0
DB00673	O14594	3.88441e-23	0
DB00373	P05108	3.59408e-23	0
DB00883	P09467	3.16085e-23	0
DB00215	P17174	3.11208e-23	0
DB00870	O14818	2.78744e-23	0
DB01026	P06756	1.61456e-23	0
DB01009	Q9UMX2	1.07731e-23	0
DB00833	P08100	9.0204e-24	0
DB00341	O60882	8.86552e-24	0
DB00363	P48664	7.5902e-24	0
DB01595	P63151	6.31125e-24	0
DB00496	Q6P996	3.71419e-24	0
DB01413	P11766	2.32959e-24	0
DB01168	Q9UBN7	2.25736e-24	0
DB00247	Q9Y286	1.89779e-24	0
DB01201	P12532	1.72982e-24	0
DB00721	P14778	1.27499e-24	0
DB00485	P37088	1.25299e-24	0
DB00650	P08620	5.28749e-25	0
DB00376	O00187	5.28539e-25	0
DB00981	P02747	3.74087e-25	0
DB01329	Q03393	3.60939e-25	0
DB00879	P63208	3.55839e-25	0
DB00972	P32019	2.96425e-25	0
DB00362	P06213	2.14807e-25	0
DB00521	P47871	2.1045e-25	0
DB00478	Q9UIC8	1.73631e-25	0
DB00937	P11684	1.3806e-25	0
DB00651	Q16762	1.22487e-25	0
DB00319	O76083	1.16873e-25	0
DB00598	P08729	5.88205e-26	0
DB00969	P20810	5.59683e-26	0
DB00433	P51178	3.90272e-26	0
DB00912	P07741	2.18854e-26	0
DB00324	Q16762	1.55487e-26	0
DB00960	P36888	1.53032e-26	0
DB00280	O75116	1.43754e-26	0
DB00297	P01574	1.43264e-26	0
DB01264	O14582	1.42862e-26	0
DB00208	Q9NRE1	1.40257e-26	0
DB00910	P05141	1.13042e-26	0
DB00181	Q13131	5.49782e-27	0
DB01149	P07339	5.03454e-27	0
DB00215	P04156	2.76222e-27	0
DB04839	P35462	1.2685e-27	0
DB00690	P19235	9.72817e-28	0
DB01106	O15169	6.45243e-28	0
DB01205	P62508	4.26353e-28	0
DB00376	Q96LB9	3.67907e-28	0
DB00216	P09382	1.787e-28	0
DB06274	P14410	1.24203e-28	0
DB00478	P11684	1.19201e-28	0
DB01421	P11362	9.29937e-29	0
DB01327	P30153	6.20578e-29	0
DB00973	P17538	4.6633e-29	0
DB00967	P51511	4.38381e-29	0
DB00438	P23528	4.34253e-29	0
DB00804	P52732	3.67538e-29	0
DB01060	P52799	2.85033e-29	0
DB01591	P35754	2.84176e-29	0
DB00804	P22830	2.71867e-29	0
DB01184	Q15418	1.81528e-29	0
DB00417	P68400	1.51454e-29	0
DB00319	Q07912	7.59134e-30	0
DB01114	P43003	5.98672e-30	0
DB01327	P08069	3.91103e-30	0
DB00986	O60701	3.76077e-30	0
DB00333	Q9HCP0	1.8714e-30	0
DB01082	P25098	8.85532e-31	0
DB01185	P35372	4.66465e-31	0
DB00433	Q8WVQ1	4.49684e-31	0
DB01069	P31749	4.11446e-31	0
DB01258	O00141	3.30488e-31	0
DB00475	P07686	2.50914e-31	0
DB01200	Q9UNI1	2.04165e-31	0
DB00417	P10721	1.59554e-31	0
DB01222	O15269	1.37836e-31	0
DB00976	P21980	1.32386e-31	0
DB00202	O14949	6.75388e-32	0
DB00733	O60674	5.99988e-32	0
DB00202	P08183	5.95214e-32	0
DB00185	O43447	5.06309e-32	0
DB01140	Q969G6	4.20428e-32	0
DB00713	O15379	4.09425e-32	0
DB01130	P35626	2.39317e-32	0
DB00288	P19404	1.91973e-32	0
DB00502	Q16644	1.16686e-32	0
DB00404	P05067	1.0197e-32	0
DB00418	Q16762	8.96038e-33	0
DB01331	P22888	6.81248e-33	0
DB00567	P07360	4.2584e-33	0
DB00231	Q13133	2.86336e-33	0
DB00951	P54368	2.83223e-33	0
DB01036	Q8IUZ5	2.52918e-33	0
DB01112	P07947	1.99563e-33	0
DB01261	Q8IVA8	1.75252e-33	0
DB00268	P43235	1.4217e-33	0
DB00953	Q12866	1.16933e-33	0
DB01320	P08183	1.02592e-33	0
DB01595	O14818	6.48944e-34	0
DB00485	P36405	5.95518e-34	0
DB00750	P17540	5.77786e-34	0
DB00700	P62714	5.37288e-34	0
DB00732	Q9UN19	4.77819e-34	0
DB01261	P07947	4.13808e-34	0
DB01364	P02458	4.01361e-34	0
DB00479	P25774	6.91348e-35	0
DB01226	Q9UQF2	6.62599e-35	0
DB04839	P47985	3.51043e-35	0
DB00835	P68104	3.41543e-35	0
DB00191	P30405	1.86776e-35	0
DB01046	P11802	5.32151e-36	0
DB00493	P13631	5.07418e-36	0
DB01100	P49247	3.41081e-36	0
DB00497	P18858	1.60311e-36	0
DB01100	P08559	9.28714e-37	0
DB00802	O60664	7.2825e-37	0
DB00687	P09237	3.06021e-37	0
DB00656	P49720	2.80538e-37	0
DB01036	Q10588	2.6221e-37	0
DB00953	P30085	1.88498e-38	0
DB01319	P00451	0	0
DB01167	Q9H015	0	0
DB01222	A6NG28	0	0
DB06710	P84077	0	0
DB01205	P49247	0	0
DB01211	Q13555	0	0
DB01410	Q13131	0	0
DB00810	P12277	0	0
DB01072	P05154	0	0
DB00184	Q13557	0	0
DB00981	P35749	0	0
DB00754	P62330	0	0
DB06811	Q9UQM7	0	0
DB01072	P13500	0	0
DB01250	P43403	0	0
DB00860	P05230	0	0
DB01238	P41091	0	0
DB00721	P36897	0	0
DB06800	P36896	0	0
DB00320	P43405	0	0
DB00268	P62745	0	0
DB01190	P22607	0	0
DB00224	P06746	0	0
DB01263	Q96C86	0	0
DB00696	P28161	0	0
DB01260	P29323	0	0
DB00246	Q13627	0	0
DB01320	P10600	0	0
DB00708	P36873	0	0
DB00195	P60953	0	0
DB00231	P01024	0	0
DB00844	P22830	0	0
DB01201	P62745	0	0
DB00395	Q9Y6Y9	0	0
DB00196	P05787	0	0
DB00603	Q15661	0	0
DB00404	P02458	0	0
DB00953	Q96I99	0	0

## Sheet: Fold-2
Drug	Protein	Predicted Score	True Label
DB00363	P14416	1	1
DB00321	P20309	1	1
DB00312	P14867	1	1
DB00404	P48169	1	1
DB00714	P28222	1	1
DB00734	P18089	1	1
DB00540	P08173	1	1
DB00496	P11229	1	1
DB00349	O14764	1	1
DB00388	P35348	1	1
DB00590	P35348	1	1
DB01595	P14867	1	1
DB00683	Q99928	1	1
DB00897	P24046	1	1
DB00921	P41145	1	1
DB00246	P08908	1	1
DB01186	P08913	1	1
DB00349	P18507	1	1
DB00745	P41145	1	0
DB00622	P08173	1	1
DB00374	Q9H244	1	1
DB01104	Q01959	1	1
DB00458	P20309	1	1
DB00708	P35372	1	1
DB01068	P18505	1	1
DB00907	P23975	1	1
DB00683	P28472	1	1
DB00918	P28221	1	1
DB01013	P04150	1	1
DB01222	P04150	1	1
DB01142	P18089	1	1
DB00829	P14867	1	1
DB00925	P35348	1	1
DB00809	P08173	1	1
DB01174	P34903	1	1
DB00246	P46098	1	1
DB01224	P21918	1	1
DB00334	P28335	1	1
DB00418	P48169	1	1
DB00959	P04150	1	1
DB01406	P03372	1	1
DB00668	P08913	1	1
DB00543	P31645	1	1
DB00458	P08173	1	1
DB00475	P48169	1	1
DB00268	P08913	1	1
DB06204	P46098	1	1
DB00413	P08908	1	1
DB00268	P28221	1	1
DB06216	P34969	1	1
DB00986	P11229	1	1
DB00231	P24046	1	1
DB00897	P34903	1	1
DB00776	Q14524	1	1
DB00186	P18507	1	1
DB01224	P11229	1	1
DB00998	P28222	1	1
DB00831	P62158	1	1
DB00193	P31645	1	1
DB01224	P28223	1	1
DB00690	P28472	1	1
DB00320	P08913	1	1
DB01174	P14867	1	1
DB01068	P18507	1	1
DB01242	P28335	1	1
DB00349	P34903	1	1
DB00248	P28222	1	1
DB00349	P48169	1	1
DB00421	P10275	1	1
DB01558	Q01959	1	0
DB00246	P21917	1	1
DB01558	P47870	1	1
DB01130	P04150	1	1
DB00312	P34903	1	1
DB00246	P08173	1	1
DB00422	Q01959	1	1
DB00248	P28221	1	1
DB01105	Q01959	1	1
DB00268	P21917	1	1
DB00674	P30926	1	1
DB00202	P20309	1	1
DB01037	P21397	1	1
DB00622	P35368	1	1
DB01136	P08588	1	1
DB01364	P22303	1	1
DB00835	P08172	1	1
DB00203	O76074	1	1
DB00810	Q15822	1	1
DB00841	P08588	0.999999	1
DB00497	P35372	0.999999	1
DB06800	P41145	0.999999	1
DB00459	P28702	0.999999	1
DB00318	Q01959	0.999999	0
DB00836	P35372	0.999999	1
DB01233	P11229	0.999999	1
DB00586	P23219	0.999998	1
DB00195	P08588	0.999998	1
DB00502	P30531	0.999998	0
DB00327	P41143	0.999997	1
DB00502	P35462	0.999997	1
DB01183	P35372	0.999997	1
DB00280	P11229	0.999996	1
DB00248	P28335	0.999996	1
DB00656	P31645	0.999995	1
DB00434	P20309	0.999995	1
DB00622	P08912	0.999994	1
DB00454	O15399	0.999993	1
DB00850	P21728	0.99999	1
DB00381	Q01668	0.999989	1
DB00656	P28221	0.999988	0
DB01337	P20309	0.999986	1
DB00368	P25100	0.999985	1
DB00449	P07550	0.99998	1
DB01394	P07437	0.999979	1
DB00335	P08588	0.999978	1
DB00401	Q13936	0.999977	1
DB01247	P21397	0.999975	1
DB00182	P08588	0.999966	0
DB01136	P28335	0.999961	0
DB00714	P28223	0.999961	1
DB00806	P30542	0.999959	1
DB01069	P62158	0.999955	1
DB00758	Q9H244	0.999953	1
DB00656	P35348	0.999948	1
DB01254	P06241	0.999946	1
DB01009	P35354	0.99993	1
DB01162	Q12809	0.999928	1
DB01275	Q14524	0.999915	0
DB01577	Q05940	0.999912	1
DB01115	O95180	0.999906	1
DB00295	P35372	0.999903	1
DB00714	P35462	0.999897	1
DB00496	Q12809	0.999884	0
DB04861	P08588	0.999865	1
DB00745	P08172	0.999828	0
DB00398	P10721	0.999702	1
DB01023	P54750	0.999654	1
DB01393	P19793	0.999644	0
DB01193	P08588	0.99963	1
DB00651	O76074	0.999613	0
DB01050	P35354	0.999577	1
DB00490	P14416	0.999147	1
DB00619	P00519	0.999115	1
DB00590	Q12809	0.999082	1
DB01184	P14416	0.999033	1
DB00317	P00533	0.998993	1
DB00656	P08908	0.998735	1
DB00334	P35368	0.998374	1
DB00633	P08913	0.997846	1
DB00814	P35354	0.997619	1
DB01291	P08588	0.997018	1
DB01200	P35462	0.996801	1
DB00925	P18825	0.996642	1
DB01233	Q13639	0.99647	1
DB00315	P30939	0.996172	1
DB00280	Q9UK17	0.995917	1
DB00440	P04818	0.995884	1
DB00439	P04035	0.99524	1
DB00519	P12821	0.995239	1
DB00963	P23219	0.993769	1
DB00554	P23219	0.991914	1
DB01656	Q08499	0.991261	1
DB01173	Q05586	0.986431	1
DB01181	Q12791	0.979373	0
DB01110	P35228	0.974725	1
DB00962	Q05940	0.973544	0
DB00494	P21964	0.964431	1
DB00586	O43526	0.960158	1
DB01204	Q07869	0.958002	0
DB00836	P28223	0.955416	0
DB00439	O76074	0.952324	0
DB06335	P12821	0.952313	0
DB01656	P25021	0.942754	0
DB00768	Q99584	0.936234	1
DB00287	P43088	0.927618	1
DB00889	P08588	0.916967	0
DB00768	P04271	0.916924	1
DB00909	P49916	0.907524	0
DB01623	P50406	0.880378	0
DB00674	P07510	0.866536	1
DB00924	P28223	0.842485	1
DB00818	P28472	0.768716	1
DB00818	P35499	0.761668	1
DB00458	P30872	0.754574	0
DB00242	P55055	0.75221	0
DB00608	Q9NR96	0.741793	1
DB00250	P21397	0.70861	0
DB00363	P30968	0.698814	0
DB00254	O75469	0.682361	0
DB00669	P28221	0.660044	1
DB00188	P49721	0.627531	1
DB01156	P32297	0.602291	1
DB00905	P43088	0.60178	1
DB00811	P22413	0.60178	1
DB00550	P07202	0.60178	1
DB00384	P51170	0.60178	1
DB00762	P00751	0.565626	0
DB00050	P21589	0.515794	0
DB00521	P31645	0.511268	0
DB00661	P13612	0.477238	0
DB00559	Q07343	0.446852	0
DB00343	P42262	0.423458	0
DB00481	Q92731	0.416418	1
DB00779	P29074	0.396701	0
DB00384	P37088	0.371049	1
DB00152	P18858	0.350076	0
DB01041	Q03403	0.309304	0
DB00502	P04035	0.298257	0
DB00278	P00734	0.268011	1
DB00257	O14939	0.248589	0
DB06698	P48169	0.239983	0
DB00281	Q13393	0.212038	0
DB01087	P07451	0.19676	0
DB00230	O00555	0.194204	1
DB01019	Q09428	0.19256	0
DB01032	P01375	0.168481	0
DB01427	Q07343	0.141503	1
DB01218	P49146	0.126515	0
DB00714	P00797	0.122326	0
DB00201	P68104	0.110534	0
DB01083	Q03405	0.104071	0
DB01035	O60494	0.0769655	0
DB06201	P41594	0.0766075	1
DB00563	P55055	0.0751927	0
DB00608	P43088	0.0685583	0
DB00197	P55157	0.0672565	0
DB01159	Q9HCD5	0.0659994	0
DB01127	P07550	0.0583519	0
DB01006	P00918	0.0504351	0
DB00714	Q9NYX4	0.0478059	1
DB01196	P16860	0.0437416	0
DB00200	Q99707	0.042491	1
DB00692	P41594	0.037633	0
DB00337	P27797	0.0355837	0
DB01110	Q15274	0.031419	0
DB00831	P09211	0.0307061	0
DB04572	P27338	0.0302372	0
DB00560	P10745	0.0279724	0
DB00559	P05067	0.0245095	0
DB00197	P05121	0.0224533	1
DB00208	Q07343	0.0153004	0
DB00878	P22033	0.0130644	0
DB00177	P00918	0.0128735	0
DB00162	P47872	0.012783	0
DB00184	P15260	0.0127728	0
DB04839	P21817	0.0119593	0
DB01083	P32119	0.0117815	0
DB01080	Q9UBS5	0.0114442	1
DB00198	Q16739	0.0114114	0
DB00198	O60391	0.0101196	0
DB01039	P08473	0.00814508	0
DB00396	P55017	0.00792046	0
DB00768	O14582	0.00766063	0
DB00963	Q04844	0.0074633	0
DB00594	Q9GZU7	0.00689875	0
DB00050	P00519	0.0066632	0
DB01195	Q08426	0.00618975	0
DB00200	Q8IVH4	0.00608252	1
DB00393	Q8N1C3	0.00604686	0
DB00257	O43175	0.00567699	0
DB00808	P41146	0.00558098	0
DB00811	P49902	0.00470539	1
DB00507	Q14500	0.00453337	0
DB00678	Q00975	0.00443462	0
DB04930	O14949	0.00436745	0
DB01258	P62873	0.00407752	0
DB00651	P02749	0.00380088	0
DB08826	Q9UBS5	0.00347226	0
DB01024	Q92753	0.00342575	0
DB01214	P15538	0.00326692	0
DB00289	Q07001	0.00326541	0
DB08826	Q03426	0.00326183	0
DB00727	P60900	0.00323729	0
DB01035	P16220	0.0032357	0
DB00669	P47989	0.00323381	0
DB00640	P06730	0.00293897	0
DB00969	P23975	0.00257099	0
DB00742	P14061	0.00246113	0
DB00242	P52799	0.00239281	0
DB00993	P10646	0.00227382	0
DB06695	P00734	0.00223268	1
DB00740	O00408	0.00210185	0
DB00920	Q92696	0.002021	0
DB00618	P02749	0.00201287	0
DB00962	P30926	0.00200316	0
DB00184	P41235	0.00199669	0
DB01214	Q13200	0.00181287	0
DB00836	P33402	0.00176683	0
DB00210	P05412	0.00176123	0
DB01159	O15554	0.0017451	1
DB00768	P55210	0.00138513	0
DB00331	Q9Y478	0.00131711	1
DB01132	P51168	0.00123211	0
DB00842	P36888	0.00122623	0
DB00808	P05091	0.00104683	0
DB01168	P43681	0.000935488	0
DB00434	P32238	0.00091903	0
DB00727	O14594	0.000882307	0
DB06209	P36544	0.000879796	0
DB00783	P26572	0.000853075	0
DB01143	Q9BZZ2	0.000834785	0
DB00282	P35568	0.000808529	0
DB00050	P22888	0.000762836	1
DB01018	P78559	0.000682707	0
DB01127	P42892	0.000675582	0
DB00794	P22570	0.000620215	0
DB00605	P46459	0.000596703	0
DB00188	P46098	0.000469181	0
DB01188	P09871	0.000460554	0
DB00379	Q9NSA0	0.000457484	0
DB00492	Q8WTV0	0.000428243	0
DB01393	O43772	0.000415504	0
DB01201	P48443	0.000355224	0
DB00768	Q16620	0.000339791	0
DB01086	P23458	0.000323511	0
DB00175	P78352	0.00031832	0
DB00162	P12271	0.000244121	1
DB00398	P10828	0.000239649	0
DB01261	Q07817	0.000220998	0
DB00338	Q12866	0.000217088	0
DB00555	P11586	0.000158223	0
DB01004	P16471	0.000157264	0
DB00762	P09874	0.000155615	0
DB00593	Q04828	0.000134207	0
DB00779	Q15274	0.00012787	0
DB00580	P05108	0.000126779	0
DB01184	O00305	0.00012432	0
DB00963	P49146	0.000123506	0
DB01409	P41146	0.000119315	0
DB00674	Q92887	0.000117124	0
DB00499	P11172	0.000111845	0
DB01048	P13631	0.000109566	0
DB00379	P05177	9.97846e-05	0
DB01100	P15502	7.17878e-05	0
DB01119	Q10588	6.86409e-05	0
DB00319	P23469	6.764e-05	0
DB01221	P42330	6.59223e-05	0
DB00665	P22888	5.06914e-05	0
DB01427	P05787	4.93014e-05	0
DB00916	Q03426	4.72582e-05	0
DB00850	P23297	4.54743e-05	0
DB00271	Q07864	4.41228e-05	0
DB00910	Q13093	3.63205e-05	0
DB01394	Q6N063	3.48511e-05	0
DB01098	Q9NPC2	3.41265e-05	0
DB00203	P30988	3.32938e-05	0
DB01008	P07333	3.28387e-05	0
DB00654	P05091	3.14982e-05	0
DB00651	Q9Y4W6	3.13184e-05	0
DB00650	Q13956	3.06109e-05	0
DB05245	P11172	2.93028e-05	0
DB01115	Q9UBN7	2.86385e-05	0
DB04861	Q9UHI5	2.61212e-05	0
DB00633	P05787	2.5795e-05	0
DB01098	P54750	2.53403e-05	0
DB00291	P37288	2.35204e-05	0
DB01206	P63096	2.34415e-05	0
DB00210	Q5VZ30	2.24659e-05	0
DB01188	P49588	2.16774e-05	0
DB00783	Q9BZX2	1.61435e-05	0
DB00176	P04629	1.4739e-05	0
DB00542	Q02218	1.32608e-05	0
DB01128	P04183	1.25852e-05	0
DB01340	P00374	1.24115e-05	0
DB00539	P34972	1.11183e-05	0
DB00520	P22061	1.01206e-05	0
DB01182	P43681	9.33973e-06	0
DB00813	P00747	8.90735e-06	0
DB00501	P21462	8.57125e-06	0
DB01029	P05412	8.17378e-06	1
DB00395	P14324	7.06696e-06	0
DB00749	P19793	6.45417e-06	1
DB00549	P27824	5.83655e-06	0
DB08826	Q9Y478	5.4554e-06	0
DB01250	P23763	5.15121e-06	0
DB01400	Q99707	4.8062e-06	0
DB01115	P55789	4.41764e-06	0
DB00869	P02778	4.28203e-06	0
DB00313	P21549	3.77191e-06	0
DB00281	P26440	3.42482e-06	0
DB00437	P14784	3.36178e-06	0
DB00437	Q9UJ70	3.35672e-06	0
DB00426	Q99933	3.12731e-06	0
DB01006	P01008	2.95971e-06	0
DB00412	P36897	2.9486e-06	0
DB01656	P01100	2.90205e-06	0
DB01148	P21964	2.60217e-06	0
DB00364	P09038	2.31942e-06	1
DB00997	P06746	1.97849e-06	0
DB00618	O14594	1.91133e-06	0
DB01064	P17900	1.78191e-06	0
DB00448	P13726	1.78104e-06	0
DB00388	P07333	1.65476e-06	0
DB00951	P56696	1.62529e-06	0
DB00753	P27708	1.50498e-06	0
DB00672	P06731	1.49412e-06	0
DB00543	P63151	1.2874e-06	0
DB00834	P49368	1.1646e-06	0
DB00958	P56524	1.10701e-06	0
DB00870	P01023	9.70986e-07	0
DB01058	Q00987	9.27268e-07	0
DB00681	Q02218	9.19869e-07	0
DB00968	Q9NSA0	8.80745e-07	0
DB00299	P49589	8.78615e-07	0
DB00839	P23258	8.76485e-07	0
DB00773	Q86YB8	7.83392e-07	0
DB01183	P22570	7.74433e-07	0
DB00184	P28161	7.54322e-07	0
DB00834	O15270	5.53355e-07	0
DB00806	P09622	5.15008e-07	0
DB00790	P41145	5.01488e-07	0
DB01159	P08100	4.22269e-07	1
DB00350	P20138	4.15135e-07	0
DB00619	P31937	3.16899e-07	0
DB00969	Q9Y2I1	3.13643e-07	0
DB00727	P11226	2.38762e-07	0
DB01073	P27707	2.20241e-07	1
DB00796	P22061	2.02767e-07	0
DB00912	P54687	1.91388e-07	0
DB01185	P51003	1.85969e-07	0
DB06216	Q07075	1.72551e-07	0
DB01011	Q9Y277	1.63984e-07	0
DB00862	Q13362	1.59517e-07	0
DB00495	P09958	1.35193e-07	0
DB00308	Q04771	1.35171e-07	0
DB01008	O14983	1.27332e-07	0
DB00712	P05067	1.1975e-07	0
DB01168	P11498	1.1951e-07	0
DB00605	O76082	9.802e-08	0
DB00287	P22314	9.18918e-08	0
DB00756	P43235	9.02691e-08	0
DB06695	O60391	9.01435e-08	0
DB00422	P22695	8.7817e-08	0
DB00757	Q9NYX4	8.20382e-08	0
DB00295	P34896	7.88013e-08	0
DB00996	P12883	7.32005e-08	0
DB01337	Q13332	7.19865e-08	0
DB00377	P49902	6.99504e-08	0
DB00983	P48051	6.71577e-08	0
DB00499	P13051	6.67929e-08	0
DB01143	P10696	6.52057e-08	1
DB00205	Q13362	6.46035e-08	0
DB00206	Q14541	6.05088e-08	0
DB00796	P22455	5.68189e-08	0
DB00293	Q99418	5.15024e-08	0
DB00339	P16410	4.6214e-08	0
DB00870	P31153	4.44752e-08	0
DB00539	P09172	4.27191e-08	0
DB00740	Q00534	4.19764e-08	0
DB00872	O60264	3.81806e-08	0
DB00705	P27487	3.64068e-08	0
DB00674	P24347	3.47157e-08	0
DB00418	P42658	3.14541e-08	0
DB01280	Q9Y277	2.82251e-08	0
DB01159	P59768	2.74317e-08	1
DB00243	Q96C36	2.32388e-08	0
DB01039	P35237	2.3072e-08	0
DB01006	Q00987	2.26091e-08	0
DB00252	P27708	2.08181e-08	0
DB00408	P0C0L5	1.70301e-08	0
DB01577	P04350	1.39331e-08	0
DB00991	P07900	1.38832e-08	0
DB01004	P06746	1.37174e-08	0
DB00609	O00206	1.35573e-08	0
DB00571	P19835	1.34209e-08	0
DB06212	P29317	1.31064e-08	0
DB04930	P35916	1.18283e-08	0
DB00400	P07339	1.12554e-08	0
DB00780	O14949	1.11697e-08	0
DB00572	P40394	1.05721e-08	0
DB01190	P22888	8.41051e-09	0
DB01610	P05107	7.90404e-09	0
DB00486	Q9H2S1	7.73969e-09	0
DB01106	Q92993	7.07311e-09	0
DB01393	P35462	6.37359e-09	0
DB01201	P28476	5.95088e-09	0
DB00751	P35080	5.47397e-09	0
DB00951	P12271	5.27649e-09	0
DB00344	P00480	5.05446e-09	0
DB00997	O43175	4.18329e-09	0
DB00442	Q13255	3.845e-09	0
DB00547	P35243	3.54132e-09	0
DB00446	P49720	3.52267e-09	0
DB00561	P35219	3.36689e-09	0
DB00908	P62258	3.35685e-09	0
DB00795	P08620	3.15503e-09	0
DB01204	Q9NPG2	3.113e-09	0
DB00843	Q9Y275	3.09762e-09	0
DB01221	P55055	2.63186e-09	0
DB00949	P32019	2.39423e-09	0
DB00175	P26440	2.32632e-09	0
DB00756	P00367	2.23311e-09	1
DB00834	P12081	2.21791e-09	0
DB01218	Q92947	2.14524e-09	0
DB00548	P61024	1.96282e-09	0
DB00485	Q03181	1.83569e-09	0
DB00198	Q16566	1.76966e-09	0
DB01409	O00206	1.40187e-09	0
DB01586	Q6P996	1.34582e-09	0
DB00829	Q53H96	1.22049e-09	0
DB01329	Q99707	1.10666e-09	0
DB00906	P30273	1.09037e-09	0
DB00231	P33981	9.50199e-10	0
DB00195	Q8NER1	8.61736e-10	0
DB00524	P08243	7.11794e-10	0
DB01017	Q5JTZ9	6.6356e-10	0
DB06209	P00387	6.59625e-10	0
DB00635	P08908	6.58882e-10	0
DB00494	Q13370	6.18552e-10	0
DB00718	P21549	5.7537e-10	0
DB00296	Q9Y285	5.73047e-10	0
DB01203	P30532	5.19015e-10	0
DB00334	P23416	4.17386e-10	0
DB00703	P28221	3.71333e-10	0
DB05246	P09104	3.61818e-10	0
DB01101	P48058	3.45042e-10	0
DB00978	P42892	3.3542e-10	0
DB00685	P49356	2.93969e-10	0
DB00874	P01584	2.84659e-10	0
DB01268	Q8IWL2	2.51111e-10	0
DB00860	P46098	2.15942e-10	0
DB01035	P26358	1.93244e-10	1
DB00669	Q9Y5Y6	1.91194e-10	0
DB00828	O15379	1.84011e-10	0
DB00288	P08913	1.75819e-10	0
DB01158	P09601	1.71108e-10	0
DB00745	P00167	1.60427e-10	0
DB00796	O14732	1.4925e-10	0
DB00872	P22570	1.47116e-10	0
DB00864	Q96SL4	1.38743e-10	0
DB06209	P78540	1.36076e-10	0
DB00951	P11229	1.27801e-10	0
DB00759	P04156	1.19022e-10	1
DB01047	O14983	1.11503e-10	0
DB01400	P06396	1.06014e-10	0
DB00288	P48061	8.65965e-11	0
DB00455	Q9BZX2	8.55e-11	0
DB00455	P29317	8.52697e-11	0
DB00585	Q00169	7.59921e-11	0
DB00727	P63027	6.38535e-11	0
DB00994	P33981	5.69265e-11	0
DB00560	P15104	5.69046e-11	0
DB06209	P08620	5.52553e-11	0
DB00338	P41145	5.43858e-11	0
DB00721	P05093	5.42388e-11	0
DB00351	O43497	5.25151e-11	0
DB06695	P23458	4.97233e-11	0
DB01132	P04179	3.86376e-11	0
DB01409	P61626	3.71287e-11	0
DB00382	P17752	3.39992e-11	0
DB01188	P23378	3.19752e-11	0
DB00673	P01579	3.1838e-11	0
DB00650	P04626	3.15076e-11	0
DB00252	P01137	2.97429e-11	0
DB01222	P42263	2.94046e-11	0
DB01229	Q9H015	2.90904e-11	0
DB00998	P02708	2.51879e-11	0
DB00349	P30043	2.09688e-11	0
DB00703	P07585	2.01549e-11	0
DB00618	P12821	1.92583e-11	0
DB00501	P11362	1.88408e-11	0
DB01117	P60981	1.65479e-11	0
DB01141	O95573	1.62539e-11	0
DB00912	P06241	1.22242e-11	0
DB00250	Q13555	1.11848e-11	0
DB01075	P61925	9.62085e-12	0
DB00728	P18545	8.68673e-12	0
DB00362	P15289	8.25803e-12	0
DB00782	P13639	7.79746e-12	0
DB00714	P61160	7.77889e-12	0
DB00248	P08253	7.29609e-12	0
DB00404	P28070	6.81777e-12	0
DB01610	P22888	6.47548e-12	0
DB00465	P98164	6.37725e-12	0
DB06212	Q9GZU7	6.15892e-12	0
DB00631	P12319	5.9861e-12	0
DB00961	O60896	4.56082e-12	0
DB01126	O14717	3.37911e-12	0
DB00448	P22392	3.22643e-12	0
DB06402	Q15181	2.92842e-12	0
DB00704	P07858	2.75654e-12	0
DB00227	P06126	2.70756e-12	0
DB00881	P45844	2.54456e-12	0
DB00550	P05981	2.0917e-12	0
DB00535	P10912	1.97167e-12	0
DB00905	P04179	1.88891e-12	0
DB00810	P28702	1.47854e-12	0
DB01362	P35398	1.3242e-12	0
DB00646	Q9UHI5	1.27549e-12	0
DB00375	P49411	1.25683e-12	0
DB01037	P28482	1.19585e-12	0
DB00271	P53674	1.12241e-12	0
DB00211	O75390	9.86297e-13	0
DB00878	P07101	9.64803e-13	0
DB06402	Q15788	9.05517e-13	0
DB00297	P23434	8.58043e-13	0
DB00263	P48549	8.41983e-13	0
DB00938	Q05655	8.38788e-13	0
DB01042	P17252	7.63305e-13	0
DB01060	P61221	7.50611e-13	0
DB00479	Q9HB21	6.80514e-13	0
DB00351	P0C0L4	6.15443e-13	0
DB00969	P56817	5.60127e-13	0
DB00897	O15217	5.34096e-13	0
DB00252	P43004	4.84372e-13	0
DB00547	P60568	3.87619e-13	0
DB00344	P00519	3.71025e-13	0
DB00916	P51149	3.35079e-13	0
DB00809	P12931	2.69411e-13	0
DB00991	Q14032	2.28138e-13	0
DB01019	Q92769	2.23108e-13	0
DB00683	P08263	2.20587e-13	0
DB06710	P42336	2.20437e-13	0
DB00434	P43405	2.09859e-13	0
DB01195	P04004	1.81171e-13	0
DB01618	P26639	1.72679e-13	0
DB00981	O14757	1.69685e-13	0
DB01075	Q01082	9.21096e-14	0
DB01165	Q9P2W7	6.22703e-14	0
DB00180	P16234	5.96964e-14	0
DB00434	O95182	5.65835e-14	0
DB00284	Q9H3N8	5.52044e-14	0
DB00690	P29120	4.10568e-14	0
DB00573	P09960	3.80559e-14	0
DB00829	Q15418	3.59385e-14	0
DB00423	P06132	3.4117e-14	0
DB04896	P21802	3.35635e-14	0
DB00718	Q13003	3.04977e-14	0
DB01050	P02788	2.8429e-14	0
DB00899	P08700	2.72951e-14	0
DB00503	P01031	2.72891e-14	0
DB00881	P54819	1.88384e-14	0
DB00248	P99999	1.83275e-14	0
DB00757	P01100	1.71083e-14	0
DB00714	Q13363	1.68001e-14	0
DB00808	P62330	1.61246e-14	0
DB00261	Q16644	1.33514e-14	0
DB00496	P49366	1.33079e-14	0
DB00721	Q9BZR6	1.08804e-14	0
DB01101	P07998	1.05271e-14	0
DB00989	Q8N9I0	8.9396e-15	0
DB00966	P01009	8.68494e-15	0
DB00421	P62330	7.26105e-15	0
DB01337	P35219	7.24343e-15	0
DB00804	P35219	4.81085e-15	0
DB00835	P09960	4.69546e-15	0
DB01247	P25787	3.67658e-15	0
DB00967	Q5VZ30	2.96017e-15	0
DB00581	P04004	2.43892e-15	0
DB00478	P05113	2.42048e-15	0
DB01142	P30793	2.33248e-15	0
DB01190	Q92947	2.30482e-15	0
DB01087	P51512	2.05208e-15	0
DB00338	Q99873	2.02816e-15	0
DB01150	Q05940	1.78057e-15	0
DB00602	P28472	1.58244e-15	1
DB00972	Q969G6	1.43013e-15	0
DB01247	P17936	1.32952e-15	0
DB01183	Q92831	7.80005e-16	0
DB01618	Q13547	6.28149e-16	0
DB00247	P15291	6.19974e-16	0
DB00400	Q96GD4	6.18642e-16	0
DB00185	P38484	4.60492e-16	0
DB00521	P07451	3.96783e-16	0
DB01618	Q9NQS7	3.92996e-16	0
DB01130	P28222	3.92145e-16	0
DB00679	P08620	3.82274e-16	0
DB00687	P02746	2.96992e-16	0
DB00981	P35398	2.71504e-16	0
DB00180	P07195	2.6826e-16	0
DB00682	Q96CD2	2.20747e-16	0
DB01233	P09467	1.94059e-16	0
DB00708	P42081	1.71768e-16	0
DB01224	P11310	1.3003e-16	0
DB00714	P53609	1.2836e-16	0
DB01260	P29034	1.16176e-16	0
DB01220	P54710	1.14343e-16	0
DB01073	P18507	1.13285e-16	0
DB00292	P31785	1.11637e-16	0
DB00989	O14832	1.0684e-16	0
DB00601	P63151	8.91055e-17	0
DB00476	Q13085	6.10432e-17	0
DB00706	P41235	4.91549e-17	0
DB00924	P00709	3.30412e-17	0
DB00218	P54710	3.13906e-17	0
DB01250	P39900	2.87403e-17	0
DB00191	P61024	2.77793e-17	0
DB00434	Q9BY41	2.64003e-17	0
DB01068	P53355	2.50031e-17	0
DB00842	P08123	2.3906e-17	0
DB00673	P06730	1.54179e-17	0
DB00673	P55789	1.39642e-17	0
DB00196	P08238	1.06501e-17	0
DB00561	Q15661	1.03211e-17	0
DB00284	P22607	9.54348e-18	0
DB06201	Q15418	9.17259e-18	0
DB01029	Q8IVA8	5.65005e-18	0
DB00465	O15239	5.4515e-18	0
DB00713	P07602	3.97331e-18	0
DB00656	O00204	3.86923e-18	0
DB00790	P36873	3.74693e-18	0
DB01218	O75015	3.16118e-18	0
DB00728	P59998	2.72208e-18	0
DB00521	Q7Z4W1	2.03361e-18	0
DB00759	P09417	9.53885e-19	0
DB01129	P50750	9.35132e-19	0
DB00450	P05177	8.79897e-19	0
DB00591	P19784	7.54527e-19	0
DB00371	P07766	6.03644e-19	0
DB01104	Q16539	5.68273e-19	0
DB00813	P11488	3.61883e-19	0
DB00213	P01009	2.42735e-19	0
DB01367	P11766	1.16939e-19	0
DB00343	P00746	1.15015e-19	0
DB01332	Q16558	9.35863e-20	0
DB00980	Q5JAM2	7.66889e-20	0
DB00180	O94766	5.59239e-20	0
DB00548	P41595	5.56657e-20	0
DB00246	Q5VZ30	5.24429e-20	0
DB00182	A6NG28	5.01624e-20	0
DB00417	P11926	4.35409e-20	0
DB00933	P32119	2.93306e-20	0
DB01232	Q9NVH6	2.76262e-20	0
DB00819	P06493	2.56368e-20	0
DB00375	P29803	2.1272e-20	0
DB01212	Q15796	1.42525e-20	0
DB01190	Q8IWL2	1.02492e-20	0
DB00349	P20231	7.19329e-21	0
DB01173	P07766	5.42179e-21	0
DB00835	P11684	3.78954e-21	0
DB00620	Q9HAN9	3.06784e-21	0
DB00341	P36873	1.46445e-21	0
DB00728	P49789	1.4433e-21	0
DB01082	Q96LZ3	8.09631e-22	0
DB00952	O15379	5.52253e-22	0
DB00478	P05231	5.19298e-22	0
DB00605	P41143	1.37359e-22	0
DB00952	P06400	8.47389e-23	0
DB01044	Q16718	1.87039e-23	0
DB00248	Q08257	1.81764e-23	0
DB01211	P13929	7.42346e-24	0
DB00434	O14965	4.51504e-24	0
DB00860	P30872	1.79032e-24	0
DB00438	P21554	1.40353e-24	0
DB00417	P19404	1.33311e-24	0
DB01263	P30838	3.26656e-25	0
DB00684	P53985	1.79365e-25	0
DB01329	P15056	5.46151e-27	0
DB01623	Q96GD4	4.48243e-27	0
DB00302	P08631	4.33844e-27	0
DB00582	P09012	7.63424e-29	0
DB00557	P05771	4.59247e-29	0
DB06710	P20339	3.77818e-29	0
DB01118	P07478	3.71311e-29	0
DB00224	P15559	1.11606e-29	0
DB00196	P09038	1.94133e-30	0
DB00998	P10620	1.54325e-30	0
DB00532	P60953	9.3211e-31	0
DB00611	Q9HCP0	2.95358e-31	0
DB01167	Q9NR33	8.56226e-33	0
DB00472	P18085	1.0691e-33	0
DB00213	P49247	6.86819e-34	0
DB00450	P12271	5.46215e-34	0
DB00994	P41143	7.37127e-35	0
DB00684	P08100	6.63816e-36	0
DB00196	P00326	2.24756e-37	0
DB00961	Q9UQM7	0	0
DB00705	P06493	0	0

## Sheet: Fold-3
Drug	Protein	Predicted Score	True Label
DB00999	P00918	1	1
DB01151	P08172	1	1
DB01186	P35348	1	1
DB01238	P08912	1	1
DB06216	P08588	1	1
DB00799	P10826	1	1
DB00312	P48169	1	1
DB00413	P28221	1	1
DB00802	P35372	1	1
DB00690	P14867	1	1
DB00193	P41145	1	1
DB01037	P27338	1	1
DB01224	P20309	1	1
DB01200	P25100	1	1
DB00268	P18089	1	1
DB01238	P18089	1	1
DB00404	P47870	1	1
DB01142	P31645	1	1
DB00268	P21728	1	1
DB00933	P14416	1	1
DB01224	P08172	1	1
DB00186	P28472	1	1
DB00897	P30536	1	1
DB00264	P07550	1	1
DB00714	P21918	1	1
DB01247	P27338	1	1
DB01142	P08172	1	1
DB00728	Q15822	1	1
DB00489	P08588	1	1
DB00246	P21918	1	1
DB00543	P35348	1	1
DB01234	P04150	1	1
DB00674	P06276	1	1
DB01064	P07550	1	1
DB00280	Q14524	1	1
DB06274	P41143	1	1
DB00668	P07550	1	1
DB00328	P35354	1	1
DB00246	P21728	1	1
DB00321	P08912	1	1
DB01185	P10275	1	1
DB00692	P08913	1	1
DB00367	P06401	1	1
DB00521	P08588	1	1
DB01186	P35462	1	1
DB00351	P04150	1	1
DB00780	P27338	1	1
DB00210	P19793	1	1
DB00960	P28222	1	1
DB00844	P41143	1	1
DB00573	P35354	1	1
DB00989	P06276	1	1
DB00674	P43681	1	1
DB00321	P31645	1	1
DB00368	P07550	1	1
DB00285	Q01959	1	1
DB01186	P35368	1	1
DB00524	P55017	1	1
DB00871	P07550	1	1
DB01068	P24046	1	1
DB00843	P22303	1	1
DB01215	P14867	1	1
DB00960	P08588	1	1
DB00268	P35462	1	1
DB00321	P41145	1	1
DB00753	P42261	1	1
DB01238	P28221	1	1
DB04861	P07550	1	1
DB01047	P04150	1	1
DB00363	P46098	1	1
DB00231	P14867	1	1
DB00683	P24046	1	1
DB01142	P35368	1	1
DB00370	P28335	1	1
DB00794	P48169	1	1
DB01238	P08908	1	1
DB00829	P28472	1	1
DB00547	P04150	1	1
DB00328	P37231	1	1
DB00376	P08173	1	1
DB00734	P28335	1	1
DB00696	P35348	1	1
DB00753	P62158	1	1
DB01100	P35462	1	1
DB00477	P21728	1	1
DB00191	P21397	1	1
DB01174	P36544	1	1
DB00246	P08172	1	1
DB00458	Q9UK17	1	1
DB00712	P23219	1	1
DB00751	P08913	1	1
DB01062	P11229	1	1
DB00925	P08913	1	1
DB04896	P31645	1	1
DB00497	P41143	1	1
DB01558	P28472	0.999999	1
DB00334	P18825	0.999999	1
DB00784	P23219	0.999999	1
DB01268	P10721	0.999999	1
DB00703	P00918	0.999998	1
DB01215	P34903	0.999998	1
DB01200	P21728	0.999997	1
DB01409	P11229	0.999997	1
DB01105	P23975	0.999992	1
DB00349	P28472	0.999992	1
DB00661	O43497	0.999992	1
DB01215	O14764	0.999991	1
DB00899	P41143	0.999989	1
DB00795	P35354	0.999988	1
DB00704	P41145	0.999985	1
DB00795	P23219	0.999977	1
DB01247	P34969	0.999968	0
DB00842	Q99928	0.999965	1
DB00247	P28335	0.999963	1
DB00700	P08235	0.999953	1
DB00396	P08235	0.999942	1
DB01023	P63316	0.999933	1
DB00231	Q8N1C3	0.999916	1
DB00842	Q8N1C3	0.99991	1
DB00572	P08172	0.999908	1
DB01215	P28476	0.999863	1
DB00696	P28223	0.999852	1
DB00631	P23921	0.999829	1
DB00842	O14764	0.99982	1
DB00835	P08912	0.99869	1
DB00724	P25021	0.998529	0
DB00899	P41145	0.998392	1
DB01591	P08912	0.998215	1
DB00401	Q08289	0.998098	1
DB00316	P23219	0.997102	1
DB00869	P00918	0.996292	1
DB00790	P12821	0.996098	1
DB00988	P35462	0.993086	1
DB00434	P28223	0.992946	1
DB00806	P29274	0.991235	1
DB01273	P36544	0.989629	1
DB00586	P09917	0.988373	1
DB00962	P14867	0.987084	1
DB00393	P08235	0.98625	1
DB01406	P10275	0.984724	1
DB00440	P00374	0.982703	1
DB00586	O43525	0.978221	1
DB00398	P09619	0.977112	1
DB00962	P30536	0.971318	1
DB00909	P35219	0.960199	1
DB00780	P34972	0.957694	0
DB00247	P28223	0.932928	1
DB00691	P12821	0.930214	1
DB00806	P00742	0.929218	0
DB01268	P19793	0.926931	0
DB00277	P27815	0.920966	1
DB00834	P05093	0.90136	0
DB00308	Q13936	0.891444	1
DB00694	Q02880	0.885516	1
DB01043	P46098	0.879336	1
DB01656	P08172	0.856367	0
DB01198	P34903	0.828547	1
DB00205	P00374	0.783681	1
DB01204	Q9Y5Y9	0.779193	0
DB01136	P15692	0.776565	1
DB00308	Q09470	0.747988	0
DB00869	O75469	0.729318	0
DB01159	P35228	0.722306	0
DB00280	P08172	0.705997	1
DB08860	P04035	0.668234	1
DB00384	P51168	0.624582	1
DB00773	P15502	0.596645	0
DB01014	P09917	0.550338	1
DB01129	O00180	0.540379	0
DB00762	P11387	0.531634	1
DB00480	O95342	0.527562	0
DB00518	P68371	0.503215	1
DB05246	O43497	0.497137	1
DB00162	P31150	0.477721	0
DB00806	Q03518	0.421906	0
DB00872	P37288	0.402438	1
DB01268	P19801	0.398934	0
DB01064	P06276	0.325026	0
DB00328	P14555	0.293913	1
DB01097	P35869	0.283899	1
DB00188	P10620	0.246703	0
DB00980	P18089	0.236772	0
DB01005	P23921	0.224256	1
DB01110	Q12791	0.147538	1
DB01032	Q06124	0.137408	0
DB00276	P11388	0.118737	1
DB01119	P62312	0.105842	0
DB01115	Q09470	0.0835215	1
DB00620	P51843	0.0765517	0
DB00586	P35499	0.0738268	1
DB00863	P25021	0.0518632	1
DB01132	Q99808	0.0446629	0
DB00459	Q9UNN8	0.0418695	0
DB04845	Q9UBK8	0.0401102	0
DB01032	P12821	0.039817	0
DB00411	P28476	0.0335452	0
DB00622	Q15796	0.0285984	0
DB00210	Q16739	0.0260915	0
DB01119	P07333	0.0232587	0
DB00619	O00763	0.0228418	0
DB00799	P26639	0.0219158	0
DB00980	P08172	0.0215283	0
DB00184	P35228	0.0188138	0
DB00533	O15111	0.016901	0
DB00459	O76083	0.0164432	0
DB00227	P49589	0.0131519	0
DB00450	P62158	0.0127149	0
DB01250	Q9NR97	0.0125615	0
DB00307	P16233	0.01249	0
DB00188	Q13200	0.00860672	1
DB00898	O15270	0.00742216	0
DB00887	P29474	0.00683921	0
DB06212	P30518	0.0062727	1
DB01119	Q14654	0.00467484	1
DB01106	P23219	0.00421832	0
DB00208	P19634	0.00412057	0
DB01198	Q08499	0.00400439	0
DB00694	P27815	0.00356055	0
DB00268	Q08289	0.0035007	0
DB00640	O43741	0.00349443	0
DB01064	Q13285	0.00301671	0
DB01220	P30085	0.00253256	0
DB00379	P35869	0.00209189	1
DB00257	O15554	0.00155118	1
DB00328	Q08289	0.00151412	0
DB01143	P60900	0.00137104	0
DB01083	P49327	0.00135065	1
DB00356	Q16739	0.000892325	0
DB01291	Q8TCU5	0.000798963	0
DB00273	Q92831	0.000467743	0
DB00851	P52209	0.000430155	1
DB00371	O43497	0.000328803	0
DB00991	Q09428	0.000322941	0
DB00162	O95237	0.000310622	1
DB06800	P09917	0.000267839	0
DB00733	P08588	0.000236767	0
DB00963	Q03518	0.000109385	0
DB00184	P17342	0.000105247	0
DB00242	Q9NRF9	0.000100256	1
DB01190	P42345	8.95055e-05	0
DB00633	Q99928	6.70719e-05	0
DB00681	P35520	4.55198e-05	0
DB00557	P21917	4.51223e-05	0
DB01427	Q9BYF1	3.97363e-05	0
DB06212	Q99928	3.31271e-05	0
DB00242	Q8NI22	2.78621e-05	0
DB01088	Q9Y2I1	2.43231e-05	0
DB00276	P08238	2.0005e-05	0
DB05246	Q13698	1.88728e-05	0
DB00530	Q16665	1.69329e-05	0
DB00999	Q9NY46	1.32803e-05	0
DB00331	Q96RI1	1.3247e-05	0
DB06698	Q9NYX4	1.1342e-05	0
DB00210	P34903	1.10601e-05	0
DB00724	O95169	9.75169e-06	0
DB00180	P11137	9.40892e-06	0
DB01275	P16471	8.61016e-06	0
DB00822	Q04771	7.98858e-06	0
DB00308	P56696	7.34088e-06	0
DB01087	Q14832	7.33511e-06	0
DB01117	O60264	6.75686e-06	0
DB00235	P04053	6.18221e-06	0
DB01268	P31749	6.0563e-06	0
DB00243	P26358	3.95552e-06	0
DB01221	Q96LZ3	3.57537e-06	0
DB00841	Q92887	3.07896e-06	0
DB00806	P04234	2.47565e-06	0
DB00550	P05556	2.43091e-06	0
DB00548	P14625	2.1169e-06	0
DB00357	Q92753	1.98085e-06	0
DB00772	P08514	1.97402e-06	0
DB01220	O43497	1.76335e-06	0
DB00753	P51168	1.46923e-06	0
DB00692	P17174	1.42415e-06	0
DB00860	O00763	1.27806e-06	0
DB00337	P48048	6.45544e-07	0
DB01218	P47989	6.32008e-07	0
DB01088	P06126	6.1182e-07	0
DB00742	Q04759	5.82153e-07	0
DB00368	P20701	5.22769e-07	0
DB00756	Q9UBT6	4.71947e-07	0
DB00184	P06213	3.20354e-07	0
DB01030	P22413	3.19697e-07	0
DB01083	P61313	3.05805e-07	0
DB00608	P50416	2.88279e-07	0
DB00548	P12883	2.31813e-07	0
DB00242	Q9Y5K3	2.02764e-07	0
DB00526	P50750	1.83551e-07	0
DB00404	P14679	1.6711e-07	0
DB01400	P19634	1.60989e-07	0
DB00851	P19235	1.46865e-07	0
DB00691	P34913	1.25424e-07	0
DB00708	O15399	9.39999e-08	0
DB00920	P52209	7.78456e-08	1
DB01068	O95477	7.07473e-08	0
DB00459	Q16773	7.01572e-08	0
DB00200	P22033	6.97948e-08	1
DB00458	Q13956	6.40232e-08	0
DB01406	Q9BY41	5.30967e-08	0
DB04845	Q14654	5.06509e-08	0
DB01406	Q07954	4.83924e-08	0
DB00437	P30044	4.41648e-08	0
DB00906	P07741	4.10763e-08	0
DB00526	O43681	3.82882e-08	0
DB00758	P06756	3.71029e-08	0
DB00605	P02452	3.35734e-08	0
DB01110	P53355	3.32753e-08	0
DB00905	P49916	3.22297e-08	0
DB00331	P54368	2.72111e-08	0
DB01114	P08100	2.42061e-08	0
DB00657	O60760	2.14724e-08	0
DB01151	Q9H169	2.08328e-08	0
DB01173	P14679	2.03212e-08	0
DB00361	Q14032	1.8306e-08	0
DB01069	P69905	1.75949e-08	0
DB00586	P62913	1.65956e-08	0
DB00862	Q9NPG2	1.64475e-08	0
DB01082	P62942	1.63745e-08	0
DB01128	P40925	1.31431e-08	0
DB00631	P16860	1.24706e-08	0
DB00649	P21796	1.22618e-08	0
DB00313	Q9UKV0	9.59962e-09	1
DB01110	Q16558	7.99734e-09	1
DB01101	O76083	7.01413e-09	0
DB00178	P0C0L5	6.9865e-09	0
DB00703	P01137	6.54084e-09	0
DB01200	P01130	5.31496e-09	0
DB01168	P26447	5.07423e-09	0
DB00284	Q9UNN8	5.06745e-09	0
DB00806	P23763	4.9851e-09	0
DB01220	O14983	3.79203e-09	0
DB00222	P14550	3.73056e-09	0
DB00356	P12259	3.72268e-09	0
DB00540	P49069	3.46416e-09	0
DB04930	P35968	2.86028e-09	0
DB01406	P50052	2.65115e-09	0
DB01117	P22102	2.43948e-09	0
DB00640	Q00169	2.43918e-09	0
DB00346	O43612	2.05502e-09	0
DB00829	O43772	1.73332e-09	0
DB00299	O14874	1.55159e-09	0
DB00339	P01579	1.07145e-09	0
DB00611	O14727	9.71971e-10	0
DB00623	P07359	9.64754e-10	0
DB01416	P10253	9.5427e-10	0
DB00323	P78352	8.75684e-10	0
DB00480	P23416	7.41273e-10	0
DB00973	P15144	7.37498e-10	1
DB01168	P42330	6.75134e-10	0
DB01230	P54687	5.42274e-10	0
DB00975	P00813	5.35253e-10	1
DB01101	P07900	4.615e-10	0
DB00905	O75460	3.9332e-10	0
DB01129	P35219	3.14742e-10	0
DB01188	O75390	3.08962e-10	0
DB01221	Q9UNN8	2.53216e-10	0
DB00864	P36871	2.51333e-10	0
DB00641	P10827	2.41754e-10	0
DB00841	P22314	2.02867e-10	0
DB00550	P49841	1.99667e-10	0
DB01014	P49366	1.7086e-10	0
DB01177	P17936	1.51022e-10	0
DB00668	P49327	1.42675e-10	0
DB00181	O75899	1.41067e-10	1
DB01012	P15502	1.33255e-10	0
DB00993	P00492	1.33073e-10	1
DB00768	Q16775	1.21762e-10	0
DB00640	P42658	8.0528e-11	0
DB01014	P00749	7.82669e-11	0
DB01234	P04083	7.47055e-11	1
DB00518	O00222	6.70148e-11	0
DB00538	P41143	5.84982e-11	0
DB01132	P17812	5.66252e-11	0
DB00198	P36897	5.48307e-11	0
DB00907	P49821	5.44152e-11	0
DB00381	P18283	5.23237e-11	0
DB00537	P00797	4.97214e-11	0
DB00282	Q9Y285	4.77367e-11	0
DB00908	Q02763	4.60973e-11	0
DB00612	P23141	3.81696e-11	0
DB01222	P08069	3.65658e-11	0
DB00633	P30613	3.54519e-11	0
DB01127	O43525	3.27925e-11	0
DB06274	P43119	3.22928e-11	0
DB01157	P27815	2.94548e-11	0
DB00448	O15427	2.59634e-11	0
DB00444	P42336	2.57084e-11	0
DB00276	Q8NFW8	1.96264e-11	0
DB00384	P13688	1.94201e-11	0
DB00257	P98160	1.76375e-11	0
DB01143	O60882	1.55438e-11	0
DB01151	P49356	1.52172e-11	0
DB00281	O60882	1.48952e-11	0
DB00580	Q16620	1.37452e-11	0
DB00185	O43526	1.20404e-11	0
DB00862	P35557	8.93004e-12	0
DB01427	P08514	6.85046e-12	0
DB00651	P32019	6.65553e-12	0
DB00734	P16152	6.2173e-12	0
DB00714	P08887	5.84792e-12	0
DB01006	P09871	5.70126e-12	0
DB00966	Q9Y233	5.28304e-12	0
DB00396	P19801	5.10923e-12	0
DB00449	Q99661	4.54785e-12	0
DB01189	Q16762	4.12251e-12	0
DB00548	Q13258	4.05893e-12	0
DB00538	P41595	3.44611e-12	0
DB01220	P12314	3.43227e-12	0
DB01229	Q9BW91	3.21514e-12	0
DB00440	P35968	2.87857e-12	0
DB01248	Q15382	2.38032e-12	0
DB00254	Q9NY46	1.99954e-12	0
DB00261	O15511	1.60094e-12	0
DB01206	P28074	1.42982e-12	0
DB00277	P05154	1.25744e-12	0
DB00691	P10620	1.2404e-12	0
DB01082	P62508	1.11369e-12	0
DB00502	Q9Y4W6	1.11082e-12	0
DB01115	P52799	9.22343e-13	0
DB00900	Q9GZT9	8.27111e-13	0
DB00850	P29034	6.91001e-13	0
DB00973	Q9ULZ9	6.81688e-13	0
DB00691	Q92830	6.3264e-13	0
DB01017	O00222	6.04203e-13	0
DB00920	P30874	5.00504e-13	0
DB00633	P07686	4.91183e-13	0
DB00961	P47989	4.07961e-13	0
DB00874	P48147	3.85862e-13	0
DB01232	P21554	3.19692e-13	0
DB00698	P52788	2.93054e-13	0
DB01232	P27487	2.92189e-13	0
DB00555	P11309	2.6021e-13	0
DB00800	P41240	2.6014e-13	0
DB01039	P31994	2.54748e-13	0
DB01362	P49747	2.43988e-13	0
DB01586	P00749	2.22178e-13	0
DB00949	Q02763	2.20138e-13	0
DB00482	O15530	2.01322e-13	1
DB00794	P17540	1.8921e-13	0
DB00484	P08473	1.77304e-13	0
DB01233	P22570	1.5428e-13	0
DB00988	O15511	1.42926e-13	0
DB00334	Q03013	1.42651e-13	0
DB00181	P16455	1.24859e-13	0
DB00489	P10912	1.24843e-13	0
DB00518	P01178	1.22985e-13	0
DB00959	Q04771	1.18562e-13	0
DB00526	P22894	1.15367e-13	0
DB00788	Q9UNN8	1.03825e-13	0
DB01047	P23416	8.81527e-14	0
DB00205	Q9NRF9	7.84046e-14	0
DB04572	P00568	5.58442e-14	0
DB00231	P35222	5.36654e-14	0
DB01087	P05771	4.81222e-14	0
DB01393	P20823	4.31295e-14	0
DB06711	P48552	3.54557e-14	0
DB00768	P08559	3.16788e-14	0
DB00303	P36871	3.13875e-14	0
DB01046	P61925	3.12945e-14	0
DB00540	P07711	3.07284e-14	0
DB01224	P80511	3.05692e-14	0
DB00790	Q9Y478	2.39097e-14	0
DB01076	Q99928	2.30262e-14	0
DB00920	Q9H015	2.27082e-14	0
DB00444	Q09470	2.03166e-14	0
DB01005	P42892	1.89009e-14	0
DB00278	P36959	1.85414e-14	0
DB00615	P42330	1.72153e-14	0
DB00870	P17050	1.44722e-14	0
DB00444	Q9UK23	1.39925e-14	0
DB00991	P14410	1.36054e-14	0
DB00595	P43080	1.05516e-14	0
DB00979	O43772	9.64399e-15	0
DB00555	O43676	9.24648e-15	0
DB01183	P32019	8.98939e-15	0
DB01258	P00797	8.19846e-15	1
DB01030	P22830	7.66283e-15	0
DB00293	P03951	6.88087e-15	0
DB00687	Q16853	6.64512e-15	0
DB06335	Q9ULA0	5.93825e-15	0
DB00757	P46976	5.09787e-15	0
DB00981	O15460	5.0976e-15	0
DB04839	P17936	4.83115e-15	0
DB00572	P11226	4.74954e-15	0
DB00287	Q9NPG2	3.63326e-15	0
DB01062	P19838	3.504e-15	0
DB00621	Q99542	3.47983e-15	0
DB01042	P80075	2.57483e-15	0
DB00673	P49915	2.20404e-15	0
DB00200	P50052	1.8886e-15	0
DB01037	O15427	1.60699e-15	0
DB00257	O14842	1.5666e-15	0
DB00684	Q92887	1.45927e-15	0
DB00841	P07741	1.22759e-15	0
DB00698	Q9HCP0	9.93153e-16	0
DB00560	Q04844	9.07407e-16	0
DB00489	P13726	8.22508e-16	0
DB01378	P25786	7.99682e-16	0
DB00489	P13612	6.83915e-16	0
DB01193	P14543	6.5243e-16	0
DB01364	O60551	4.92587e-16	0
DB05246	P10515	4.32728e-16	0
DB00560	O75380	4.2529e-16	0
DB00696	P27986	4.0491e-16	0
DB01185	P04156	3.75661e-16	0
DB01068	P05177	3.50197e-16	0
DB00594	P45984	2.96304e-16	0
DB00675	P23945	2.80597e-16	0
DB01196	P22607	2.56921e-16	0
DB00205	Q15382	2.55467e-16	0
DB01104	Q9ULZ9	2.33632e-16	0
DB00425	P20823	2.14025e-16	0
DB00268	O43837	2.08865e-16	0
DB01241	P19883	2.07948e-16	0
DB00500	P00519	2.00231e-16	0
DB01129	Q16644	1.10189e-16	0
DB00472	P07949	9.26777e-17	0
DB00323	P00387	8.15516e-17	0
DB00605	P19971	7.95307e-17	0
DB00813	P08263	7.41418e-17	0
DB00371	Q96LZ3	7.36906e-17	0
DB01058	P31994	6.56091e-17	0
DB01184	P00568	4.5769e-17	0
DB00652	Q99720	4.48777e-17	1
DB01042	P62714	3.2546e-17	0
DB01223	O00329	2.9319e-17	0
DB00564	P07437	2.76218e-17	0
DB01268	P05141	2.71755e-17	0
DB00828	O14594	2.50618e-17	0
DB00418	Q8WVQ1	2.02122e-17	0
DB00590	P05154	1.97025e-17	0
DB05246	P10600	1.8911e-17	0
DB00601	Q6N063	1.64432e-17	0
DB06201	P32239	1.4586e-17	0
DB00878	Q13427	1.11901e-17	0
DB00905	P47985	1.0075e-17	0
DB00839	Q92947	1.00617e-17	0
DB01609	P78352	9.93857e-18	0
DB00554	Q7Z4W1	6.66687e-18	0
DB00657	Q03403	6.51134e-18	0
DB04844	P00367	6.43347e-18	0
DB00870	Q9UKU7	4.77719e-18	0
DB00293	P05089	4.76065e-18	0
DB00373	P03886	4.74414e-18	0
DB06811	P48735	4.39019e-18	0
DB00631	P10153	4.34729e-18	0
DB06402	P08519	4.10817e-18	0
DB00293	P32927	3.27107e-18	0
DB00191	P50416	2.62071e-18	0
DB01114	P05187	2.18737e-18	0
DB00833	Q03426	1.78082e-18	0
DB00862	Q9Y6M4	1.73613e-18	0
DB01610	P19883	1.65211e-18	0
DB00185	P07225	1.64896e-18	0
DB00308	P50281	1.0181e-18	0
DB00921	P49448	7.55268e-19	0
DB01014	Q8IU85	7.21397e-19	0
DB00966	P49336	6.68344e-19	0
DB01018	P52788	5.71761e-19	0
DB00757	P20941	3.8134e-19	0
DB00841	P09693	3.35097e-19	0
DB00641	P61024	3.30481e-19	0
DB00434	P35219	2.85834e-19	0
DB01030	Q99624	2.38879e-19	0
DB00796	P19784	1.89736e-19	0
DB00496	Q9UJ70	1.68176e-19	0
DB00400	P19429	1.35799e-19	0
DB00861	P28066	1.34747e-19	0
DB00319	P22888	1.17524e-19	0
DB00878	P21266	9.77702e-20	0
DB00842	P13727	8.52731e-20	0
DB01218	Q15181	5.17928e-20	0
DB00937	Q8N159	3.68091e-20	0
DB01610	Q01959	3.57784e-20	0
DB00991	P30518	3.37563e-20	0
DB00535	Q9UBT6	3.03431e-20	0
DB00835	Q13956	2.87374e-20	0
DB00247	P14868	2.71204e-20	0
DB01216	P09210	2.53217e-20	0
DB00324	P17752	2.12785e-20	0
DB01079	O14757	1.95727e-20	0
DB00969	P27708	1.52335e-20	0
DB00680	P05106	1.38573e-20	0
DB00341	P51151	7.8664e-21	0
DB01421	P08236	7.01723e-21	0
DB00871	Q15075	6.24185e-21	0
DB01413	P60953	5.84907e-21	0
DB00684	P02671	5.7397e-21	0
DB00978	O95907	5.16363e-21	0
DB00476	O95573	5.06254e-21	0
DB06201	P00488	3.41823e-21	0
DB00697	P55055	3.3925e-21	0
DB01205	Q9NY65	2.91695e-21	0
DB00199	P53985	2.57184e-21	0
DB01067	P29317	1.51155e-21	0
DB00826	P62136	1.44716e-21	0
DB00422	Q96HD9	1.19017e-21	0
DB00454	P28482	6.91342e-22	0
DB00341	P05089	6.6225e-22	0
DB00905	P00746	6.14768e-22	0
DB00287	O14965	4.76904e-22	0
DB00339	P10114	4.28392e-22	0
DB00524	P01138	3.36554e-22	0
DB00231	P51692	3.32437e-22	0
DB01390	P07949	2.52671e-22	0
DB00254	P20941	2.28065e-22	0
DB00679	Q15596	2.27694e-22	0
DB00529	O60895	1.97057e-22	0
DB00180	P14210	1.76375e-22	0
DB01156	Q02763	1.14314e-22	0
DB00782	P09210	9.83682e-23	0
DB01047	P04637	9.5569e-23	0
DB00976	Q9UL54	9.47309e-23	0
DB01140	P05108	8.14873e-23	0
DB01050	P22830	7.34451e-23	0
DB00916	P62745	7.26233e-23	0
DB00598	P10696	6.64994e-23	0
DB00371	Q15418	6.27302e-23	0
DB00750	P27797	5.7914e-23	0
DB01230	O95190	3.81613e-23	0
DB01595	P63098	3.67924e-23	0
DB06287	Q13085	3.29836e-23	0
DB00216	Q16790	2.87065e-23	0
DB00408	P09382	2.35085e-23	0
DB00684	P99999	2.28252e-23	0
DB00991	Q9P2W7	2.0442e-23	0
DB00324	P30926	1.9666e-23	0
DB01203	Q03154	1.86657e-23	0
DB01112	P06213	1.85832e-23	0
DB00593	P51659	1.8228e-23	0
DB01026	P42684	1.5193e-23	0
DB00827	P62136	1.06933e-23	0
DB01623	P02818	1.01924e-23	0
DB00440	O43676	8.64966e-24	0
DB00964	O95182	8.36386e-24	0
DB01222	P07307	5.84161e-24	0
DB00199	P63316	4.74429e-24	0
DB00757	P10144	3.86403e-24	0
DB01210	P05120	3.64422e-24	0
DB00904	O14717	2.9628e-24	0
DB00998	Q02817	2.90101e-24	0
DB00872	P42081	2.6458e-24	0
DB00878	P05162	1.71261e-24	0
DB00375	P49761	1.57365e-24	0
DB00904	P55210	1.06023e-24	0
DB00690	P38484	7.63842e-25	0
DB00580	P08758	4.8393e-25	0
DB00444	P61626	4.81573e-25	0
DB00423	Q9NQS7	3.88645e-25	0
DB00962	Q9P2R7	3.67279e-25	0
DB00408	Q8N9I0	3.43012e-25	0
DB00465	O15399	3.34579e-25	0
DB00264	P42330	2.82465e-25	0
DB00461	P15531	2.63251e-25	0
DB01098	P20339	2.55389e-25	0
DB06204	P49721	2.46573e-25	0
DB00280	P61925	2.39123e-25	0
DB00573	Q9NPB1	2.04373e-25	0
DB00900	P80075	1.59584e-25	0
DB00682	P49069	1.58497e-25	0
DB00417	O15270	1.4883e-25	0
DB01218	P62136	1.02564e-25	0
DB00500	Q6IB77	9.06741e-26	0
DB00876	P09693	8.82667e-26	0
DB00530	Q8IVA8	7.52662e-26	0
DB00476	Q12797	6.38447e-26	0
DB01029	Q15661	4.79975e-26	0
DB01327	P07858	4.47033e-26	0
DB06402	Q16671	4.08451e-26	0
DB00986	P08574	2.97506e-26	0
DB00495	P48544	2.13739e-26	0
DB00883	P35080	1.66138e-26	0
DB01037	Q8NI22	1.60857e-26	0
DB00371	Q16644	1.40584e-26	0
DB00912	P48061	1.3409e-26	0
DB06287	P24666	9.76699e-27	0
DB00994	Q00987	6.05044e-27	0
DB00182	Q9UNI1	5.82656e-27	0
DB00620	P27695	3.93229e-27	0
DB00216	P10606	3.46933e-27	0
DB00320	O60664	2.98999e-27	0
DB01212	Q15842	2.87291e-27	0
DB00191	P30419	1.59475e-27	0
DB00367	P21266	1.56335e-27	0
DB01337	O60664	1.51291e-27	0
DB00708	P28066	1.3769e-27	0
DB00591	P04075	1.32205e-27	0
DB00810	Q9UQF2	2.33976e-28	0
DB00220	P14778	1.64361e-28	0
DB00889	P00736	1.44583e-28	0
DB00501	O00187	1.39197e-28	0
DB00715	P11488	1.00948e-28	0
DB01320	Q9UHI5	9.05986e-29	0
DB01618	Q02763	6.02735e-29	0
DB01062	P13929	5.54051e-29	0
DB00465	P07948	4.40197e-29	0
DB00581	P01308	4.38096e-29	0
DB00972	P08637	4.04833e-29	0
DB00925	P39900	3.59956e-29	0
DB01211	P09622	2.98068e-29	0
DB01331	P53985	1.52546e-29	0
DB00998	P17302	9.39431e-30	0
DB01030	Q05586	2.6067e-30	0
DB00804	P13051	2.02424e-30	0
DB00953	P54278	1.86894e-30	0
DB06204	P53609	1.02504e-30	0
DB01082	O43293	5.51777e-31	0
DB01623	P53597	5.20863e-31	0
DB00450	P15291	4.76584e-31	0
DB01211	P62913	3.92967e-31	0
DB00216	P02735	1.75619e-31	0
DB00671	P04004	1.20554e-31	0
DB01019	Q9NRE1	1.06343e-31	0
DB00844	Q9UK23	8.68241e-32	0
DB00199	P04054	8.29601e-32	0
DB05246	P22607	8.26689e-32	0
DB00355	Q13362	7.52841e-32	0
DB01337	Q15181	3.99145e-32	0
DB00713	Q9BW91	3.15247e-32	0
DB00844	P07237	2.4904e-32	0
DB00433	Q02763	1.00914e-32	0
DB00176	P13612	3.74926e-33	0
DB00187	P15529	3.24915e-33	0
DB01332	P10696	1.36429e-33	0
DB00782	O15269	1.05562e-33	0
DB01047	Q01362	8.80065e-34	0
DB01327	Q16613	8.42594e-34	0
DB00216	P09693	2.20607e-34	0
DB00578	P15151	1.15668e-34	0
DB01112	P39086	9.92951e-35	0
DB00624	Q15120	5.43876e-35	0
DB01174	P45983	5.05234e-35	0
DB01029	P49247	2.60847e-35	0
DB01232	Q9HB21	2.5179e-35	0
DB00679	Q15181	1.64143e-35	0
DB01332	O43708	9.93818e-36	0
DB01320	P51955	9.81483e-36	0
DB00879	Q8WUI4	6.35703e-36	0
DB00794	Q08257	5.2535e-36	0
DB00842	P35346	3.44746e-36	0
DB06711	P18085	3.21074e-36	0
DB00547	P08311	6.42448e-37	0
DB00220	P25789	5.05546e-37	0
DB01627	Q8IWL2	2.67663e-37	0
DB00683	P35030	1.90101e-37	0
DB00919	Q8IVA8	4.83307e-38	0
DB00283	Q06187	2.52591e-38	0
DB00247	Q16566	1.189e-38	0
DB00351	P41595	0	0
DB00754	O15145	0	0
DB01161	P00746	0	0
DB01234	P30273	0	0
DB00532	P22061	0	0
DB01327	Q9H3N8	0	0
DB00603	Q01362	0	0
DB00247	P84077	0	0
DB00953	Q00169	0	0
DB01182	P49247	0	0
DB00690	P01112	0	0
DB00705	P20810	0	0
DB01072	P01574	0	0
DB00395	P17538	0	0
DB00953	P01584	0	0
DB00485	P07327	0	0
DB00897	Q16566	0	0
DB00438	P22392	0	0
DB00176	P78330	0	0
DB01320	O43612	0	0

## Sheet: Fold-4
Drug	Protein	Predicted Score	True Label
DB00540	P08908	1	1
DB00216	P08908	1	1
DB00321	P08172	1	1
DB00788	P23219	1	1
DB01023	Q13936	1	1
DB00988	P21918	1	1
DB00349	P47870	1	1
DB01151	P28223	1	1
DB01186	P21728	1	1
DB00246	P28223	1	1
DB00829	P24046	1	1
DB01200	P08913	1	1
DB00231	P48169	1	1
DB00321	P35348	1	1
DB00989	P22303	1	1
DB01224	P14416	1	1
DB00540	P23975	1	1
DB01320	Q14524	1	1
DB00696	P23975	1	1
DB00829	P30536	1	1
DB01224	P28221	1	1
DB00690	Q99928	1	1
DB00231	P47870	1	1
DB00334	P35348	1	1
DB01224	P25100	1	1
DB01036	P11229	1	1
DB01149	P08908	1	1
DB00844	P35372	1	1
DB00268	P28335	1	1
DB00246	P34969	1	1
DB00668	P18089	1	1
DB00734	P18825	1	1
DB00794	P43681	1	1
DB00363	P18089	1	1
DB01151	P31645	1	1
DB01224	P18825	1	1
DB01558	P34903	1	1
DB00708	P41143	1	1
DB01182	Q14524	1	1
DB00543	P14416	1	1
DB00334	P28223	1	1
DB01142	P20309	1	1
DB00176	P31645	1	1
DB00334	P28222	1	1
DB00413	P21917	1	1
DB00734	P08913	1	1
DB00540	P31645	1	1
DB00897	P14867	1	1
DB01200	P28222	1	1
DB00753	P14867	1	1
DB00268	P28223	1	1
DB00408	P14416	1	1
DB00315	P28222	1	1
DB00246	P18825	1	1
DB00683	P28476	1	1
DB01238	P35368	1	1
DB00334	P08913	1	1
DB00712	P35354	1	1
DB00404	Q8N1C3	1	1
DB00502	P21728	1	1
DB00334	P18089	1	1
DB01558	P18507	1	1
DB00909	P22748	1	1
DB00376	P11229	1	1
DB01595	P47870	1	1
DB01238	P34969	1	1
DB04896	P23975	1	1
DB00909	O95180	1	1
DB00497	P41145	1	1
DB00191	P14416	1	0
DB00246	P20309	1	1
DB01595	P18505	0.999999	1
DB01203	P08588	0.999999	1
DB00334	P21918	0.999999	1
DB01050	P23219	0.999999	1
DB01151	P07550	0.999999	1
DB00661	O60840	0.999999	1
DB00193	P28335	0.999999	1
DB00475	P18507	0.999999	1
DB00363	P34969	0.999998	1
DB00661	Q08289	0.999998	1
DB00842	P34903	0.999998	1
DB00961	Q9Y5Y9	0.999997	1
DB01115	Q13698	0.999997	1
DB00784	P35354	0.999997	1
DB00521	P07550	0.999996	1
DB01198	P30536	0.999995	1
DB00312	P36544	0.999994	1
DB00622	P11229	0.999993	1
DB00475	P28476	0.999992	1
DB00333	P41143	0.999985	1
DB00594	P37088	0.999983	1
DB00783	Q92731	0.999979	1
DB00422	P23975	0.999978	1
DB01019	P08172	0.999974	1
DB00408	P28335	0.999965	1
DB00454	Q14957	0.999965	1
DB01623	P21728	0.999963	1
DB00571	P13945	0.999941	1
DB00728	P46098	0.999933	1
DB00334	P08172	0.999904	1
DB00393	Q13698	0.9999	1
DB00904	P28222	0.999865	1
DB00656	P28223	0.99982	1
DB00641	P04035	0.999767	1
DB01591	P11229	0.999737	1
DB00674	P02708	0.999723	1
DB00656	P08913	0.999721	1
DB00393	Q01668	0.999593	1
DB00418	P42262	0.999564	1
DB00862	Q08289	0.999463	0
DB00642	P04818	0.999389	1
DB01151	P08588	0.999377	1
DB00904	Q13639	0.999372	1
DB00371	P14867	0.999268	1
DB00393	Q08289	0.999219	1
DB00248	P34969	0.999148	1
DB00575	P18825	0.999031	1
DB00288	P04150	0.998611	1
DB00490	P08908	0.997975	1
DB00619	P16234	0.997759	1
DB00657	Q15822	0.997673	1
DB00500	P35354	0.997612	1
DB01069	P35348	0.997209	1
DB00281	Q9Y5Y9	0.997194	1
DB00401	Q01668	0.992999	1
DB00862	O76074	0.990658	1
DB00307	P28702	0.990428	1
DB00881	P12821	0.988872	1
DB00316	Q9NZV8	0.985539	0
DB01159	O14649	0.984249	1
DB01023	P14867	0.980377	0
DB00818	P47870	0.97472	1
DB00695	P00918	0.973419	1
DB00398	P36888	0.969595	1
DB00210	P10276	0.968704	1
DB00999	P22748	0.962485	1
DB01120	Q09428	0.961131	1
DB01406	P06401	0.954763	1
DB00753	P18545	0.953789	0
DB04861	Q92731	0.95202	0
DB00675	Q92731	0.951831	1
DB00991	P23219	0.951341	1
DB00175	P04035	0.942405	1
DB00398	P35916	0.940425	1
DB00903	P26358	0.9162	0
DB00182	Q05940	0.915956	1
DB00315	P08908	0.908528	1
DB00756	P09622	0.906441	1
DB00184	P30532	0.888775	1
DB00398	P42684	0.884459	0
DB00188	P21964	0.839112	0
DB01106	P35348	0.831242	0
DB00537	P24530	0.805752	0
DB01088	Q07343	0.7977	1
DB00594	P19634	0.796641	1
DB00751	P23297	0.761204	0
DB01268	P16234	0.759304	1
DB00481	Q9UPY5	0.75563	0
DB01393	Q03181	0.728206	1
DB00337	P42345	0.723576	1
DB01080	P80404	0.723576	1
DB00197	P62508	0.723576	1
DB00559	P25101	0.716164	1
DB00308	O00180	0.714689	1
DB00346	Q9UBS5	0.705382	0
DB00431	P48167	0.704277	1
DB00480	Q07912	0.688962	0
DB00242	P56282	0.637725	1
DB00640	P29275	0.596169	1
DB00284	P14410	0.542306	1
DB00398	Q14643	0.53803	0
DB00316	P20645	0.524514	0
DB00050	P30968	0.457193	1
DB00751	Q07343	0.417185	0
DB00836	O00555	0.408931	1
DB00542	P28472	0.381516	0
DB01393	Q07869	0.355579	1
DB00993	P14550	0.332677	0
DB00756	P04275	0.319704	0
DB00796	P48443	0.293514	0
DB00999	Q16790	0.268808	1
DB01184	Q9NR96	0.237766	0
DB01076	P19320	0.226176	0
DB00238	P11168	0.207347	0
DB00476	P35462	0.199612	0
DB01043	P27487	0.167209	0
DB00364	Q9NPA2	0.164287	0
DB00474	O15399	0.15051	0
DB00242	P08123	0.134478	0
DB00208	Q9H244	0.134329	1
DB00980	P49286	0.12978	1
DB00188	P20618	0.111179	1
DB00321	P04629	0.110418	1
DB01008	P30291	0.0804411	0
DB00691	Q9UPY5	0.0710692	0
DB00204	P04150	0.0592882	0
DB00715	Q9NR96	0.0561498	0
DB01097	P21462	0.051637	0
DB00905	P34995	0.0418474	1
DB01611	P51787	0.0304525	0
DB01280	P08684	0.0293846	0
DB00822	P07602	0.026311	0
DB00330	P42262	0.0215347	0
DB01205	P18507	0.0189694	1
DB00876	P35869	0.0179934	0
DB00277	P01133	0.0170172	0
DB00337	P29475	0.0164278	0
DB00619	P16083	0.016211	0
DB00659	Q14832	0.0158282	1
DB01427	P31323	0.0148221	0
DB01173	O60391	0.0139872	1
DB00602	P00488	0.0100202	0
DB00162	P22455	0.00989516	0
DB00799	Q04828	0.00880847	0
DB01394	P14679	0.00706597	0
DB00206	P18505	0.00632911	0
DB00905	P43115	0.00595527	1
DB01017	P42574	0.00476105	1
DB00291	Q9BY49	0.00461853	0
DB00316	Q10588	0.0045911	0
DB00312	P09619	0.00414495	0
DB01241	Q07869	0.00382878	1
DB00541	P05093	0.00382162	0
DB00938	P78348	0.00364509	0
DB00282	P05187	0.00320738	0
DB00201	P01584	0.00306431	0
DB01229	Q13698	0.00268264	0
DB00602	P08174	0.00259621	0
DB01132	P25101	0.00255352	0
DB00721	P05023	0.0024502	0
DB00819	Q5T6L4	0.00225939	0
DB01194	P09622	0.00203954	0
DB00640	P26640	0.00166943	0
DB00630	P29074	0.00157852	1
DB01029	P04181	0.00157071	0
DB00440	P08684	0.00131258	0
DB00313	Q13464	0.00128683	0
DB00594	P12081	0.00116842	0
DB00519	O14788	0.000892467	0
DB01079	O00180	0.000887989	0
DB00526	Q14541	0.000527065	0
DB00698	P52333	0.00052335	0
DB00881	O60882	0.0005076	0
DB00641	Q9BYC2	0.000490636	0
DB00198	P32927	0.000487627	0
DB01085	P26951	0.000420405	0
DB01394	P42263	0.000363041	0
DB00437	Q99436	0.000314732	0
DB00261	P11388	0.000279895	0
DB00197	P49448	0.000256641	0
DB00795	P04004	0.000238753	0
DB00431	P00736	0.000234604	0
DB00559	Q5T6L4	0.000210721	0
DB00834	P16234	0.000201098	0
DB00317	O60493	0.000134181	0
DB00800	P51955	0.000130883	0
DB01058	P25705	0.000104802	0
DB00853	Q9NR19	9.72441e-05	0
DB00338	P25103	8.44759e-05	0
DB00898	Q15596	6.38214e-05	0
DB00907	P28702	5.62476e-05	0
DB00529	P16066	5.4442e-05	0
DB00695	P63208	5.29066e-05	0
DB00949	P28070	3.81439e-05	0
DB00909	P30874	2.60988e-05	0
DB00303	Q04844	2.32767e-05	0
DB00339	P48169	2.27051e-05	0
DB00586	P31930	2.26393e-05	0
DB00197	P23528	2.22121e-05	0
DB00997	P23258	2.05175e-05	0
DB01005	P07451	1.5484e-05	0
DB01378	P47989	1.54814e-05	0
DB01249	P49327	1.44416e-05	0
DB00704	O15554	1.15228e-05	0
DB00834	P46098	1.13798e-05	0
DB00560	P11836	9.88868e-06	0
DB00822	P29120	9.48363e-06	0
DB01206	O15530	8.4976e-06	0
DB00537	P16070	8.32085e-06	0
DB00929	P12271	8.25987e-06	0
DB00622	Q01362	7.93643e-06	0
DB00828	Q9Y678	7.22576e-06	0
DB00330	Q07699	6.55167e-06	0
DB01005	O00141	4.75845e-06	0
DB00291	P48039	3.76181e-06	0
DB00261	Q96C36	3.10145e-06	0
DB01221	P05107	3.0422e-06	0
DB01083	P07098	2.9773e-06	1
DB00178	P00491	2.84961e-06	0
DB00481	P00491	2.50369e-06	0
DB00625	Q9BY66	2.10333e-06	0
DB01030	Q9NZV8	2.09248e-06	0
DB00760	O15143	2.08883e-06	0
DB00910	P11766	2.00763e-06	0
DB00526	P48147	2.00662e-06	0
DB01017	P55196	1.89716e-06	0
DB01324	P18507	1.8668e-06	0
DB00640	P48551	1.75884e-06	0
DB01406	P36405	1.65197e-06	0
DB00678	P51843	1.39806e-06	0
DB00457	P15121	1.24615e-06	0
DB00751	Q8WTS6	1.15183e-06	0
DB01029	P43681	8.58817e-07	0
DB00911	P09455	7.417e-07	0
DB00795	P11233	6.27118e-07	0
DB00820	P27824	6.19994e-07	0
DB00826	P26196	5.64322e-07	0
DB01196	Q8WVQ1	4.31716e-07	0
DB00782	P14735	4.25578e-07	0
DB00288	P19320	4.17107e-07	0
DB00193	P09884	3.71155e-07	0
DB01236	P07384	3.2103e-07	0
DB01206	P10721	2.79477e-07	0
DB01242	P51649	2.77999e-07	0
DB00254	O15217	2.76556e-07	0
DB00978	P11388	2.70708e-07	1
DB01174	Q13258	2.394e-07	0
DB00773	P23381	2.11066e-07	0
DB00307	P56524	1.81773e-07	0
DB01073	P15289	1.77718e-07	0
DB00864	P37288	1.56845e-07	0
DB00374	P43119	1.56436e-07	1
DB00338	Q08462	1.45874e-07	0
DB00539	P09884	1.42159e-07	0
DB00412	O14842	1.31214e-07	0
DB00783	Q16613	1.29463e-07	0
DB00703	Q9UKV0	1.18535e-07	0
DB00594	O75015	1.06139e-07	0
DB00337	P35243	1.02099e-07	0
DB00730	O15145	8.40546e-08	0
DB01362	P33981	8.23543e-08	0
DB00896	O15066	6.37217e-08	0
DB00745	O75460	6.00505e-08	0
DB00426	Q05586	5.54694e-08	0
DB00358	P00387	5.11528e-08	0
DB00293	P40937	4.762e-08	0
DB00458	Q03154	4.67517e-08	0
DB00425	P09172	4.65412e-08	0
DB00180	P19634	4.55843e-08	0
DB00297	P34995	3.81054e-08	1
DB00878	Q9UL51	3.73696e-08	0
DB00642	P61158	3.6764e-08	0
DB01087	Q9HAN9	3.61173e-08	0
DB01115	P07101	3.07405e-08	0
DB00733	P30968	2.97494e-08	0
DB00996	Q13133	2.96539e-08	0
DB00976	P49327	2.93739e-08	0
DB00542	P16444	2.89319e-08	0
DB01117	P01008	2.5364e-08	0
DB00369	P31323	2.48953e-08	0
DB00481	P11177	2.26788e-08	0
DB00284	Q13093	2.16553e-08	0
DB00312	Q9H4B7	2.11982e-08	0
DB01656	P11142	1.73662e-08	0
DB00499	Q9NPB1	1.66474e-08	0
DB00321	P17181	1.48156e-08	0
DB00349	Q15842	1.40235e-08	0
DB00844	P17787	1.31151e-08	0
DB00907	P29597	1.08081e-08	0
DB00485	Q13332	9.87818e-09	0
DB01039	P23381	5.83908e-09	0
DB00441	P23945	5.40076e-09	0
DB00201	P11142	4.65076e-09	0
DB00529	P28331	4.58143e-09	0
DB00205	Q13526	4.32519e-09	0
DB00724	P63027	4.26528e-09	0
DB00756	Q15119	4.19389e-09	0
DB00421	P45880	3.57122e-09	0
DB01095	P35626	2.74536e-09	0
DB01060	P29466	2.70182e-09	0
DB00321	Q16620	2.49873e-09	1
DB00328	O43252	2.33543e-09	0
DB01039	P42768	1.77692e-09	0
DB01136	P17302	1.46814e-09	1
DB01242	P11684	1.22651e-09	0
DB00763	P50281	1.20208e-09	0
DB01258	Q9UL54	1.06411e-09	0
DB00657	O14594	1.06051e-09	0
DB01106	P30968	1.04171e-09	0
DB01220	P40429	9.15268e-10	0
DB00642	P10646	8.63338e-10	0
DB01234	P51843	8.48478e-10	1
DB00379	P62942	8.45705e-10	0
DB00997	Q13133	8.35838e-10	0
DB00762	P36542	7.90994e-10	0
DB01037	Q8N1C3	7.40707e-10	0
DB00749	P61457	6.5644e-10	0
DB00573	P51692	5.77009e-10	0
DB01150	P35354	5.70426e-10	0
DB00981	Q16760	5.64216e-10	0
DB00593	P10276	5.51058e-10	0
DB00622	P01857	4.87641e-10	0
DB00836	Q13427	4.76295e-10	0
DB00302	P29803	4.70063e-10	0
DB00228	P22102	4.59784e-10	0
DB01264	P41595	4.06744e-10	0
DB01119	P23378	3.63951e-10	0
DB00563	Q9H015	3.44236e-10	0
DB00400	Q16270	2.94042e-10	0
DB01280	P15382	2.84571e-10	0
DB00605	P30084	2.50044e-10	0
DB00222	O15169	2.40002e-10	0
DB00809	Q9P0J0	2.34931e-10	0
DB00184	P01009	2.04548e-10	0
DB00444	P53350	2.02306e-10	0
DB00605	P07686	1.26445e-10	0
DB01004	Q10588	1.05945e-10	0
DB01113	Q02218	9.41838e-11	0
DB00540	Q13427	8.2242e-11	0
DB01157	P23677	7.39543e-11	0
DB00560	Q02750	6.60864e-11	0
DB00640	Q96RI1	6.3528e-11	0
DB00539	P27361	5.94862e-11	0
DB00929	Q9NS18	5.76856e-11	0
DB00252	P16083	5.39725e-11	0
DB00278	Q04844	5.39205e-11	0
DB00751	P08123	5.3872e-11	0
DB01241	P30536	4.01443e-11	0
DB00675	P48048	3.05642e-11	0
DB00959	Q9UHW9	3.00822e-11	0
DB01005	Q6P996	2.86554e-11	0
DB01014	P07237	2.76633e-11	0
DB01193	P36544	2.67135e-11	0
DB01012	P41180	2.52213e-11	1
DB00622	O14786	1.93505e-11	0
DB00788	P08236	1.82609e-11	0
DB00479	P55011	1.68845e-11	0
DB00694	Q9HB21	1.5963e-11	0
DB01004	P80075	1.33932e-11	0
DB06711	O75390	1.05021e-11	0
DB01079	P51168	1.02121e-11	0
DB00439	P13073	1.01516e-11	0
DB00593	P25815	9.94845e-12	0
DB01159	P11310	9.17142e-12	0
DB00834	P31785	7.55015e-12	0
DB00809	P04424	7.0935e-12	0
DB00850	Q01668	6.89327e-12	0
DB00248	P35346	6.79123e-12	0
DB00788	P14410	6.65401e-12	0
DB00426	Q01362	6.01184e-12	0
DB00363	Q9UIC8	5.57981e-12	0
DB00591	P36544	5.46499e-12	0
DB00278	P02749	5.08047e-12	0
DB00779	O96000	4.88598e-12	0
DB01112	Q04844	4.79039e-12	0
DB00896	O00329	4.64259e-12	0
DB01100	P52732	4.48382e-12	0
DB01248	P22392	4.05725e-12	0
DB01223	P11474	3.81594e-12	0
DB00586	P10114	3.04382e-12	0
DB01042	P47871	2.83389e-12	0
DB00652	P20333	2.22997e-12	0
DB01118	Q07954	2.08551e-12	0
DB01009	Q12756	1.64788e-12	0
DB00938	Q04828	1.54201e-12	0
DB00836	Q10588	1.46449e-12	0
DB00958	P27986	1.10428e-12	0
DB00782	P51787	8.91725e-13	0
DB00535	P43681	7.95619e-13	0
DB00581	Q15596	7.94025e-13	0
DB00809	P60568	7.67487e-13	0
DB00651	Q9Y6F1	7.25482e-13	0
DB00448	P07307	7.10101e-13	0
DB00827	Q04760	7.08117e-13	0
DB01100	P31350	6.36727e-13	0
DB04930	O43293	5.93103e-13	0
DB00874	P04271	5.38312e-13	0
DB00481	P04179	4.52727e-13	0
DB00620	O14939	3.81986e-13	0
DB00603	Q9Y234	3.22434e-13	0
DB00465	P28074	3.11964e-13	0
DB01128	P29508	2.76921e-13	0
DB01120	P16473	2.69322e-13	0
DB01242	P06730	2.52914e-13	0
DB00204	P80075	2.23319e-13	0
DB06695	O14786	2.03735e-13	0
DB01098	P42658	2.00284e-13	0
DB00829	P16581	1.70103e-13	0
DB00501	P15382	1.67417e-13	0
DB01264	P49763	1.3266e-13	0
DB01273	Q07817	1.19495e-13	0
DB00539	P14625	1.18975e-13	0
DB00324	P56524	1.13605e-13	0
DB00657	P48552	1.07356e-13	0
DB00417	P18089	9.4031e-14	0
DB00346	P63208	8.66511e-14	0
DB06695	Q9UHY7	8.12967e-14	0
DB00293	P13073	7.15765e-14	0
DB00692	P05089	5.32926e-14	0
DB01156	P19320	5.32647e-14	0
DB01060	P43681	5.14531e-14	0
DB01612	O14920	4.72621e-14	0
DB01112	P14416	3.79016e-14	0
DB00415	P29218	3.40037e-14	0
DB00915	P47901	3.3511e-14	0
DB00271	Q15596	3.06756e-14	0
DB01185	Q9BZZ2	2.76638e-14	0
DB00449	P11226	2.25157e-14	0
DB00980	Q9H3N8	2.16373e-14	0
DB00872	P47872	1.1117e-14	0
DB00413	O43570	1.06486e-14	0
DB00287	P23946	1.05024e-14	0
DB01185	P16471	8.29507e-15	1
DB00413	Q16790	7.45116e-15	0
DB00874	P13727	6.93582e-15	0
DB00623	P17812	6.52629e-15	0
DB00887	O14936	5.24739e-15	0
DB00973	O43776	4.53232e-15	0
DB00486	P30044	4.49558e-15	0
DB01030	P05230	4.46183e-15	0
DB00564	P08514	4.1915e-15	0
DB00693	Q92696	4.13199e-15	0
DB00199	P17600	3.67173e-15	0
DB00440	P09958	3.15746e-15	0
DB00590	O60547	3.04196e-15	0
DB01273	Q9UG56	2.46799e-15	0
DB01037	P10515	2.36944e-15	0
DB00222	P21549	2.1917e-15	0
DB00860	P11142	1.90851e-15	0
DB00444	P16070	1.89909e-15	0
DB00642	P01112	1.86492e-15	0
DB00346	P30043	1.82091e-15	0
DB00382	P07384	1.66082e-15	0
DB01416	P49411	1.65481e-15	0
DB00671	Q16760	1.59497e-15	0
DB00529	Q03518	1.57882e-15	0
DB00691	Q9BYF1	1.44813e-15	1
DB06811	P52799	1.22974e-15	0
DB00264	Q96QU6	9.9552e-16	0
DB00623	P40429	7.96668e-16	0
DB01238	P08700	7.38145e-16	0
DB01577	Q9HAN9	6.89066e-16	0
DB00952	P11230	6.36238e-16	0
DB00261	P55769	6.3254e-16	0
DB00896	Q9Y285	6.16439e-16	0
DB01009	P45452	5.66562e-16	0
DB00375	P21589	5.42357e-16	0
DB00968	Q92876	5.08928e-16	0
DB00250	Q99714	4.70879e-16	0
DB00749	Q92781	4.52316e-16	0
DB00554	P56524	4.15454e-16	0
DB00715	P04156	3.78611e-16	0
DB00548	P07858	3.77177e-16	0
DB00479	P51787	3.30431e-16	0
DB01220	P30405	3.02346e-16	0
DB01104	P20333	3.0213e-16	0
DB01216	P06126	2.72561e-16	0
DB01250	P43235	2.59669e-16	0
DB00911	P49356	2.2232e-16	0
DB00268	Q92947	2.17052e-16	0
DB01416	Q5JTZ9	2.12194e-16	0
DB01362	P07585	2.0119e-16	0
DB00654	Q8IWL2	1.99077e-16	0
DB00486	Q9NQX3	1.97806e-16	0
DB01223	P17948	1.8682e-16	0
DB00674	O14920	1.85737e-16	0
DB00500	P23743	1.82086e-16	0
DB00341	P20138	1.64173e-16	0
DB00433	P52209	1.39044e-16	0
DB00343	P06737	1.16994e-16	0
DB00874	P37023	5.83461e-17	0
DB01168	P01584	5.41393e-17	0
DB00808	P47985	5.2751e-17	0
DB00500	P09466	4.68027e-17	0
DB00829	P06858	4.48124e-17	0
DB00450	Q16099	4.43844e-17	0
DB00573	Q96QT4	3.6253e-17	0
DB00425	P10912	3.13887e-17	0
DB00759	P47872	2.65807e-17	0
DB00356	Q9P0J0	2.35287e-17	0
DB01127	P47871	2.25032e-17	0
DB01586	P30793	1.92683e-17	0
DB00784	P56817	1.76706e-17	0
DB01044	P50052	1.50422e-17	0
DB00571	P22102	1.44198e-17	0
DB01142	Q5JTZ9	1.381e-17	0
DB00460	P53778	1.23726e-17	0
DB01086	P12236	1.16547e-17	0
DB00850	Q15758	9.65343e-18	0
DB00211	Q969V6	7.2361e-18	0
DB00590	P17050	6.86107e-18	0
DB01378	P37173	6.57634e-18	0
DB00180	P25021	6.10798e-18	0
DB00277	P05141	5.81639e-18	0
DB00152	P12319	4.9731e-18	0
DB00871	P56524	4.83378e-18	0
DB01264	P08758	4.41616e-18	0
DB01141	O00206	4.25062e-18	0
DB01390	P15813	3.5419e-18	0
DB00697	Q16739	3.39148e-18	0
DB00186	P04156	2.79651e-18	0
DB00449	P05162	2.64774e-18	0
DB00776	P56282	2.25293e-18	0
DB01618	P01133	2.03543e-18	0
DB00835	O00305	1.52983e-18	0
DB00319	P09012	1.30335e-18	0
DB00871	O14757	1.21682e-18	0
DB00883	O14732	9.18785e-19	0
DB00964	Q9UNN8	8.23389e-19	0
DB01168	Q03426	7.24424e-19	0
DB00230	P54710	7.01729e-19	0
DB01183	P17050	6.89783e-19	0
DB06228	P00742	5.55128e-19	1
DB00827	P35754	5.36299e-19	0
DB00363	O60678	5.28303e-19	0
DB00991	Q16270	2.78736e-19	0
DB00728	Q96EY8	2.20955e-19	0
DB00550	P41595	1.81386e-19	0
DB00780	P27824	1.66921e-19	0
DB00359	Q92930	1.58787e-19	0
DB00625	Q16671	1.4444e-19	0
DB00359	Q9P2R7	1.44089e-19	0
DB00776	Q8WTV0	1.27375e-19	0
DB04896	O15144	1.07035e-19	0
DB00319	Q9NS18	1.02903e-19	0
DB00222	P22392	1.00518e-19	0
DB00335	P11177	9.44687e-20	0
DB01082	P49336	9.38863e-20	0
DB01261	O14582	8.84959e-20	0
DB00780	P01024	8.35166e-20	0
DB00683	P48551	4.80799e-20	0
DB00646	P01308	3.66544e-20	0
DB01104	P23378	2.84531e-20	0
DB01079	P06396	2.62667e-20	0
DB00697	P14920	2.30977e-20	0
DB01149	P06731	1.79343e-20	0
DB00659	P48745	1.72465e-20	0
DB00673	Q9BZR6	1.61513e-20	0
DB01037	P41091	1.37235e-20	0
DB00228	P08637	1.34066e-20	0
DB00341	P30153	1.04689e-20	0
DB00475	P49821	8.99684e-21	0
DB00683	Q96LB9	8.27956e-21	0
DB00828	Q99497	6.12958e-21	0
DB01126	P50052	5.8766e-21	0
DB01249	Q09013	5.34413e-21	0
DB00465	Q9UNN8	4.5847e-21	0
DB00187	O60896	4.50262e-21	0
DB00759	P55055	3.01478e-21	0
DB00960	P02679	2.86049e-21	0
DB00373	P43115	2.65787e-21	0
DB00475	P07360	2.40096e-21	0
DB00465	Q03013	2.341e-21	0
DB05246	P24666	2.07423e-21	0
DB00878	P07585	1.98229e-21	0
DB01158	P35749	1.32407e-21	0
DB00395	O00206	1.2626e-21	0
DB00492	P53609	1.24187e-21	0
DB01173	P10620	1.15462e-21	0
DB00490	Q00534	8.89185e-22	0
DB00857	Q16718	8.61062e-22	0
DB01141	O95190	3.98048e-22	0
DB04839	P68133	3.20154e-22	0
DB06800	O60896	2.73231e-22	0
DB00472	Q14626	2.72227e-22	0
DB00683	P41240	1.7116e-22	0
DB00879	P28221	1.67354e-22	0
DB01173	P40394	1.01096e-22	0
DB00659	P09467	9.6509e-23	0
DB01140	Q9BZR6	8.98565e-23	0
DB00208	P05120	6.61679e-23	0
DB00438	P35968	5.99339e-23	0
DB00962	Q9H6Z9	5.7692e-23	0
DB01168	P40429	5.45746e-23	0
DB00976	P50213	3.25654e-23	0
DB00208	Q96CD2	2.73256e-23	0
DB00292	P55769	2.24843e-23	0
DB00283	P0C0L4	1.96264e-23	0
DB00750	P17181	1.60294e-23	0
DB01261	P12235	1.48129e-23	0
DB00850	O14936	7.2925e-24	0
DB00355	P50281	6.52978e-24	0
DB06274	P30968	2.62777e-24	0
DB00280	P62993	1.95638e-24	0
DB00621	Q969G6	9.80411e-25	0
DB00263	Q92830	9.22248e-25	0
DB00835	Q96RI1	6.0979e-25	0
DB00924	P02743	4.34232e-25	0
DB00713	P06744	3.73289e-25	0
DB01012	O94768	1.86908e-25	0
DB00335	O43741	1.81475e-25	0
DB01595	Q9Y6Y9	1.53895e-25	0
DB00567	Q15375	1.47752e-25	0
DB01026	P21796	8.80979e-26	0
DB01234	P63098	8.69557e-26	0
DB01618	P31994	4.45625e-26	0
DB01173	Q9UMX2	3.36822e-26	0
DB00273	Q9UQM7	3.19936e-26	0
DB01610	Q8NI22	2.91513e-26	0
DB00195	P33681	2.79565e-26	0
DB00417	P13501	2.22029e-26	0
DB00673	P63208	2.2137e-26	0
DB00705	P01133	1.86186e-26	0
DB00612	Q13131	1.57991e-26	0
DB00370	P05981	1.11302e-26	0
DB00193	P36959	7.5591e-27	0
DB00489	Q15120	6.60228e-27	0
DB00601	P35219	5.88414e-27	0
DB00433	P62913	4.27037e-27	0
DB01062	O60760	3.66211e-27	0
DB00474	P08700	6.5746e-28	0
DB06402	P53355	6.24471e-28	0
DB00355	O60882	2.83699e-28	0
DB00532	Q9Y5R2	2.71256e-28	0
DB00216	P07333	1.99841e-28	0
DB01044	Q9Y5K3	1.14332e-28	0
DB00889	P54710	8.18765e-29	0
DB01558	P05141	6.46926e-29	0
DB01058	Q9UNI1	5.26168e-29	0
DB01190	P20941	4.9172e-29	0
DB00283	P07737	2.76665e-29	0
DB01037	P29323	2.36137e-29	0
DB00996	Q8IVA8	2.28068e-29	0
DB01149	P16870	2.23548e-29	0
DB00697	P14174	1.69598e-29	0
DB00802	P52732	1.02324e-29	0
DB01069	Q5JAM2	7.42166e-30	0
DB01595	P35270	3.80431e-30	0
DB00578	P09417	3.11014e-30	0
DB00343	P84077	2.46327e-30	0
DB00620	O60760	1.82859e-30	0
DB01193	P02794	1.07387e-30	0
DB00980	P45877	8.66234e-31	0
DB00485	P31751	6.78712e-31	0
DB00924	P78368	1.8678e-31	0
DB00952	P32927	1.58778e-31	0
DB00375	P56181	1.27397e-31	0
DB00494	P45983	1.12295e-31	0
DB00186	P49773	5.39968e-32	0
DB00476	P13631	3.26786e-32	0
DB00231	P06730	9.08754e-33	0
DB00728	Q16718	3.87956e-33	0
DB00547	P47985	3.03062e-33	0
DB01324	Q9UNI1	7.11737e-34	0
DB00476	Q96RD7	3.38708e-34	0
DB00187	P60953	1.22758e-34	0
DB00351	P41143	1.11939e-34	0
DB00246	Q8IVA8	4.80416e-35	0
DB00933	P08758	1.2855e-35	0
DB01226	P25098	5.65569e-36	0
DB01217	P49247	3.0871e-36	0
DB00327	O75390	3.58434e-37	0
DB00187	P12532	2.01447e-37	0
DB01046	Q13555	1.54849e-37	0
DB00501	P00746	7.95411e-38	0
DB00889	P15531	2.95706e-38	0
DB00196	Q9Y5K3	2.45587e-38	0
DB01263	P00492	2.25681e-38	0
DB01046	P35030	1.95773e-38	0
DB00215	P21673	1.86358e-38	0
DB00953	P49888	0	0
DB00896	P07478	0	0
DB01114	P49247	0	0
DB01060	P45983	0	0
DB00497	P49247	0	0
DB00497	P63151	0	0
DB00224	P19784	0	0
DB01167	Q16644	0	0
DB00450	Q9HCP0	0	0
DB00918	Q96LB9	0	0
DB06274	O76083	0	0
DB00969	P05771	0	0
DB00327	P06737	0	0
DB00373	P10644	0	0
DB06274	P15291	0	0
DB01330	Q9UNI1	0	0
DB00521	Q13748	0	0

## Sheet: Fold-5
Drug	Protein	Predicted Score	True Label
DB00540	P08912	1	1
DB00860	P04150	1	1
DB00458	P11229	1	1
DB00842	P14867	1	1
DB06204	P41145	1	1
DB00474	P14867	1	1
DB01224	P35368	1	1
DB00193	P20309	1	1
DB01142	P11229	1	1
DB00714	P28221	1	1
DB00842	P18507	1	1
DB06216	P18089	1	1
DB00674	P36544	1	1
DB06216	P14416	1	1
DB00320	P28221	1	1
DB01173	P23975	1	1
DB00598	P35348	1	1
DB00376	P08912	1	1
DB00413	P21918	1	1
DB00721	Q15822	1	1
DB00404	O14764	1	1
DB01068	P48169	1	1
DB00692	P35348	1	1
DB00696	P14416	1	1
DB01142	P08912	1	1
DB00320	P28222	1	1
DB00277	Q07343	1	1
DB00404	P34903	1	1
DB01238	P35462	1	1
DB01186	P28221	1	1
DB00425	P14867	1	1
DB00370	P41145	1	1
DB01068	P47870	1	1
DB00312	Q13002	1	1
DB00571	P28222	1	1
DB00475	Q8N1C3	1	1
DB01238	P35348	1	1
DB00620	P04150	1	1
DB01221	Q8TCU5	1	1
DB01115	Q13936	1	1
DB01577	P08913	1	1
DB00897	Q99928	1	1
DB00734	P28221	1	1
DB00191	P23975	1	1
DB00835	P08173	1	1
DB01238	P21918	1	1
DB00475	P24046	1	1
DB06216	P28335	1	1
DB00679	P14416	1	1
DB00543	P08913	1	1
DB00921	P41143	1	1
DB06216	P21728	1	1
DB00898	P14867	1	1
DB00368	P18089	1	1
DB00211	P35348	1	1
DB01136	P07550	1	1
DB00413	P28223	1	1
DB00458	P25100	1	1
DB01215	Q99928	1	1
DB00907	P11229	1	1
DB00540	P25100	1	1
DB00202	P08172	1	1
DB00475	P28472	1	1
DB00674	P30532	1	1
DB01036	P08172	1	1
DB00704	P41143	1	1
DB00193	P41143	1	1
DB00690	P48169	1	1
DB00321	P41143	1	1
DB00202	P11229	1	1
DB00909	Q14524	1	1
DB00418	P34903	1	1
DB00706	P25100	1	1
DB01367	P27338	1	1
DB00697	P08913	1	1
DB00690	P18505	1	1
DB01186	P28335	1	1
DB01224	P50406	1	1
DB00454	Q05586	1	1
DB01226	P08172	1	1
DB00605	P35354	1	1
DB00292	P14867	1	1
DB00809	P11229	1	1
DB00363	P35368	1	1
DB00434	P28335	1	1
DB00850	P14416	1	1
DB06204	P31645	1	1
DB00721	Q9Y5Y9	1	1
DB01043	Q8TCU5	0.999999	1
DB01268	P35968	0.999999	1
DB00363	P35462	0.999999	1
DB01223	P30542	0.999999	1
DB00203	Q12809	0.999999	0
DB01023	Q01668	0.999999	1
DB01023	P62158	0.999998	1
DB01162	P35368	0.999998	1
DB00533	P35354	0.999997	1
DB00697	P18089	0.999997	1
DB01200	P18825	0.999997	1
DB00631	P09884	0.999996	1
DB01254	P06239	0.999995	1
DB01233	P14416	0.999993	1
DB00465	P23219	0.999992	1
DB00537	P11388	0.999989	1
DB00472	P20309	0.999989	0
DB00472	P31645	0.999988	1
DB00248	P18825	0.999987	1
DB00804	P08172	0.999986	1
DB01064	Q92569	0.999986	1
DB01194	P22748	0.999983	1
DB00753	Q09470	0.999978	1
DB00477	P28223	0.999976	1
DB00575	P18089	0.999975	1
DB00459	P19793	0.999969	1
DB01254	P07947	0.999965	1
DB00819	P22748	0.999963	1
DB00619	P07949	0.999956	1
DB01014	P35354	0.999949	1
DB00178	P12821	0.999943	1
DB00898	P00326	0.999941	1
DB00191	P31645	0.999934	1
DB00988	P14416	0.999934	1
DB01393	P37231	0.999933	1
DB00476	P35368	0.9999	0
DB01018	P08913	0.999876	1
DB00898	P06276	0.999855	0
DB00180	P04150	0.999837	1
DB00715	P28223	0.999831	1
DB00749	P35354	0.999821	1
DB01200	P28223	0.999767	1
DB00952	P28222	0.999756	1
DB01200	P34969	0.99975	1
DB01115	Q08289	0.999722	1
DB00619	P04629	0.999722	1
DB00248	P35462	0.999711	1
DB00381	Q08289	0.999621	1
DB00642	Q02880	0.999603	0
DB00356	P35354	0.999544	0
DB00800	P18089	0.999537	1
DB00953	P30939	0.99952	1
DB00554	P11388	0.999503	0
DB00687	P08235	0.999373	1
DB01184	P35462	0.999164	1
DB00999	P55017	0.999153	1
DB00444	P11388	0.999044	1
DB00215	O00555	0.999003	0
DB01069	P14416	0.99838	1
DB00800	P18825	0.997239	1
DB00661	O00305	0.997052	1
DB00907	P31645	0.996914	1
DB00273	P22748	0.996855	1
DB00501	P25021	0.996104	1
DB00751	P34969	0.996031	1
DB00795	P37231	0.995628	1
DB01189	P42261	0.995548	1
DB00966	P30556	0.995252	1
DB01079	Q13639	0.995123	1
DB00680	Q14524	0.994682	1
DB00210	P10826	0.992691	1
DB00836	P62158	0.984699	1
DB01248	P10415	0.971989	1
DB00184	P17787	0.971299	1
DB00594	P51172	0.966734	1
DB01159	P19801	0.961476	0
DB00557	P08913	0.95952	0
DB00759	P00747	0.945637	0
DB00222	Q09428	0.944395	1
DB01236	P42261	0.93655	1
DB00909	Q99250	0.906715	1
DB01394	Q9H4B7	0.687388	1
DB00491	O43451	0.687388	1
DB00975	P27815	0.662309	1
DB00586	P14555	0.646172	1
DB01558	Q14832	0.579837	0
DB00393	O00305	0.516574	1
DB01119	P05023	0.496492	1
DB00975	P11137	0.45845	0
DB01169	O14920	0.448826	1
DB00952	P08908	0.375316	1
DB00292	P18089	0.328201	1
DB04930	P00918	0.308371	0
DB00491	P33151	0.299945	0
DB00368	P29274	0.292072	0
DB00759	P23219	0.173868	0
DB00630	O15530	0.108821	0
DB01143	P09210	0.104888	0
DB00425	P34903	0.0696108	1
DB00745	Q01959	0.0545788	1
DB00242	Q07864	0.0398657	1
DB00605	Q03181	0.0398218	1
DB00515	P04083	0.0344564	0
DB00818	P10275	0.0344462	0
DB01169	P28482	0.0312535	1
DB01406	P06858	0.0259087	0
DB01169	P27361	0.0218616	1
DB00727	Q99835	0.0214296	0
DB01118	P40238	0.0187137	0
DB00296	P23141	0.0185061	0
DB00218	P08588	0.0183063	0
DB00615	P14625	0.0182747	1
DB00598	P30556	0.0147067	0
DB00679	Q12809	0.0140935	1
DB00337	P04745	0.0139919	0
DB00839	P48048	0.00784677	1
DB00539	P03372	0.00718674	1
DB00459	P09455	0.0028588	1
DB00211	P32297	0.00266434	0
DB00642	P00374	0.00253863	1
DB00903	P05023	0.00163819	1
DB01041	P19838	0.00155106	1
DB00857	Q07343	0.00152171	0
DB00795	P00750	0.00119407	0
DB01011	P15538	0.000704404	1
DB01611	P11387	0.000629805	0
DB00795	O15111	0.00054999	1
DB01088	P27815	0.000457028	1
DB00331	P04075	0.000446814	0
DB00799	P43004	0.000127376	0
DB00906	P30531	0.000126613	1
DB00242	P47870	8.97835e-05	0
DB01036	P27815	7.03111e-05	0
DB00806	Q06609	5.9358e-05	0
DB00201	P24855	4.86851e-05	0
DB00768	P29034	3.72601e-05	1
DB01394	P16471	3.41824e-05	0
DB00678	Q07343	1.55841e-05	0
DB00762	Q16853	1.4493e-05	0
DB00477	P22413	1.25213e-05	0
DB01110	P49588	1.19629e-05	0
DB00162	P04179	9.02314e-06	0
DB01362	P41145	8.48411e-06	0
DB01195	P35499	6.98425e-06	1
DB00920	P05164	6.03237e-06	0
DB00756	O43708	6.03161e-06	0
DB01088	P34995	5.09249e-06	1
DB01174	Q32P28	4.99014e-06	0
DB00441	P06858	4.65489e-06	0
DB01378	P05023	4.62656e-06	1
DB01035	P51681	3.18925e-06	0
DB00788	P11168	2.3489e-06	0
DB01041	P30153	7.78073e-07	0
DB00650	P49902	5.03446e-07	0
DB00273	P39086	4.79679e-07	1
DB01110	O76083	4.24276e-07	0
DB00905	Q9Y6I3	3.70779e-07	0
DB00200	Q13002	3.32628e-07	0
DB08860	P04156	2.82876e-07	0
DB08826	P16083	2.53619e-07	0
DB00806	Q9UN19	1.65664e-07	0
DB06228	P23416	1.14426e-07	0
DB01120	P19835	7.486e-08	0
DB00814	P78559	7.29303e-08	0
DB00458	Q08462	5.97516e-08	0
DB01216	Q9BWD1	5.00305e-08	0
DB01226	P03372	4.97882e-08	0
DB00697	P11388	3.70764e-08	0
DB00718	Q9Y6M9	3.32515e-08	0
DB00557	Q12791	2.27445e-08	0
DB00491	O75874	1.87453e-08	0
DB00898	P62750	1.76091e-08	0
DB01115	P05556	1.40493e-08	0
DB01098	P27815	9.94979e-09	0
DB00681	P00749	8.99578e-09	0
DB00441	O15111	8.94106e-09	0
DB00844	Q99928	7.90101e-09	0
DB00291	P48058	5.75698e-09	0
DB00328	O60701	5.43401e-09	0
DB00659	P48058	4.61117e-09	0
DB00302	P36542	4.46635e-09	0
DB00188	P28074	4.28403e-09	1
DB00312	P51843	3.70142e-09	0
DB00648	Q9UL54	3.06557e-09	0
DB00197	P49354	2.67826e-09	0
DB00835	P25116	2.38409e-09	0
DB01136	P14927	1.96357e-09	0
DB00197	P51511	1.78556e-09	0
DB00363	Q9H3N8	1.59996e-09	1
DB00633	P10696	1.24334e-09	0
DB00756	P01303	1.16231e-09	0
DB00633	P28476	1.14619e-09	0
DB01073	P04637	8.68715e-10	0
DB00554	P10276	7.57689e-10	0
DB00238	P22033	7.57588e-10	0
DB00808	Q99735	6.34126e-10	0
DB00454	P43116	6.33205e-10	0
DB00808	P51787	6.11634e-10	1
DB00622	P10696	5.50622e-10	0
DB00975	P17707	5.08877e-10	0
DB00284	P27986	4.42696e-10	0
DB00203	P61160	3.33082e-10	0
DB00829	P04035	2.77107e-10	0
DB00198	Q99519	2.67968e-10	1
DB00203	P37173	2.67798e-10	0
DB00200	P11474	2.64738e-10	0
DB00278	Q02218	2.17255e-10	0
DB00446	P01579	2.02192e-10	0
DB01356	P49841	1.92742e-10	1
DB00691	P49915	1.84987e-10	0
DB01206	O14764	1.68665e-10	0
DB00772	P09238	1.46136e-10	0
DB00555	P39086	1.31152e-10	0
DB00530	P14778	1.29264e-10	0
DB00561	Q99519	9.74766e-11	0
DB00486	Q16099	8.56564e-11	0
DB06811	P47712	7.70878e-11	0
DB00730	P61221	7.6293e-11	0
DB00631	Q9NTG7	7.16899e-11	0
DB01088	P06280	6.58994e-11	0
DB00175	P63151	6.49138e-11	0
DB00718	P09693	3.79019e-11	0
DB01142	Q13956	3.19422e-11	0
DB00850	P00742	3.18015e-11	0
DB01143	P50052	2.63914e-11	0
DB01136	P56181	2.53065e-11	0
DB00836	Q9NS18	2.4423e-11	0
DB00162	Q92781	2.30011e-11	1
DB00357	Q99436	2.03073e-11	0
DB01406	Q9H015	2.02456e-11	0
DB01113	Q08345	1.53945e-11	0
DB00641	O14983	1.43699e-11	0
DB00507	P15502	1.32291e-11	0
DB01161	Q02880	1.28253e-11	0
DB00585	P23945	1.03786e-11	0
DB00694	P16070	9.87362e-12	0
DB01087	O60568	8.66725e-12	0
DB00539	Q07869	8.30113e-12	0
DB00609	O60512	8.13287e-12	0
DB00718	P21554	6.25231e-12	0
DB00806	P53609	5.91226e-12	0
DB01095	Q16853	4.75525e-12	0
DB00564	P23467	4.66039e-12	0
DB00384	P33402	4.45001e-12	0
DB00497	P12821	4.10664e-12	0
DB01039	P25788	3.3188e-12	0
DB00698	P80511	2.77213e-12	0
DB00571	P10696	2.22961e-12	0
DB06698	P09622	2.14673e-12	0
DB00271	Q9ULK0	1.87091e-12	0
DB00806	P25815	1.75374e-12	0
DB00346	P14784	1.49242e-12	0
DB00929	P43115	1.18802e-12	1
DB01356	Q06187	1.17881e-12	0
DB01196	P22234	1.11465e-12	0
DB01169	P31749	6.76159e-13	1
DB00921	P07510	6.26435e-13	0
DB00330	O15066	4.74688e-13	0
DB01174	Q6IA69	4.00285e-13	0
DB00605	Q16671	3.65489e-13	0
DB01189	Q13362	3.60484e-13	0
DB00646	P08236	3.59844e-13	0
DB00381	O14786	3.34879e-13	0
DB00310	Q07864	2.93e-13	0
DB01275	Q03013	2.74792e-13	0
DB00458	O15530	2.55545e-13	0
DB01181	P23280	2.4102e-13	0
DB00756	Q9BVJ7	2.32593e-13	0
DB01114	P01375	2.17152e-13	0
DB00779	P07814	2.06752e-13	0
DB00818	O14949	2.03896e-13	0
DB04839	P05108	1.94915e-13	0
DB01249	P29597	1.9287e-13	0
DB01019	Q14833	1.86802e-13	0
DB04930	P12235	1.22586e-13	0
DB00524	O60603	1.13701e-13	0
DB00337	P40616	1.12008e-13	0
DB00673	P25103	1.09892e-13	1
DB00640	Q15596	1.06891e-13	0
DB00763	Q9HB21	1.06519e-13	0
DB00586	Q99873	1.01558e-13	0
DB00481	P49354	9.6471e-14	0
DB00442	P48552	9.49055e-14	0
DB00254	Q00975	8.56051e-14	0
DB01248	P15382	5.68431e-14	0
DB01079	Q96QU6	5.37969e-14	0
DB01120	P19622	4.68794e-14	0
DB01250	O60895	4.01521e-14	0
DB00586	P31785	3.8191e-14	0
DB01041	P21802	3.23079e-14	1
DB00900	P49368	2.76362e-14	0
DB00641	P15104	2.46723e-14	0
DB00471	P60568	2.01302e-14	0
DB00920	Q92947	1.61458e-14	0
DB01367	O15427	1.32898e-14	0
DB00310	P51606	1.20308e-14	0
DB01098	P0C0L5	1.16271e-14	0
DB01013	Q00653	1.05372e-14	0
DB00390	P05023	8.93909e-15	1
DB00343	P15538	7.70301e-15	0
DB00841	P07339	6.63694e-15	0
DB01200	Q86YB8	6.36381e-15	0
DB01128	P45983	5.81442e-15	0
DB00411	P38484	5.54332e-15	0
DB00484	Q9Y6Y9	5.43851e-15	0
DB00640	Q99497	4.91176e-15	0
DB00548	P51659	4.42389e-15	0
DB01206	Q01718	2.91299e-15	0
DB00393	P53778	2.20874e-15	0
DB01340	P01023	1.59984e-15	0
DB00356	P56556	1.48338e-15	0
DB01162	Q9NSA0	1.4336e-15	0
DB01011	Q92781	1.35883e-15	0
DB00580	P50416	1.17637e-15	0
DB00548	Q8N142	1.15842e-15	0
DB06711	Q9NVH6	1.06625e-15	0
DB00808	Q9NNX6	9.43414e-16	0
DB00630	P16870	8.37935e-16	0
DB00779	Q8WUI4	7.97905e-16	0
DB00740	P01024	7.87296e-16	0
DB00374	P12277	7.01904e-16	0
DB04896	P23258	6.82643e-16	0
DB01280	P01374	6.01533e-16	0
DB00601	Q15046	5.45596e-16	0
DB00978	P19367	5.17882e-16	0
DB00621	P24386	5.1211e-16	0
DB00268	O60568	4.93328e-16	0
DB01013	Q8N9I0	4.42513e-16	0
DB00828	P20618	4.37882e-16	0
DB00962	O14949	2.83692e-16	0
DB01174	P43080	2.79738e-16	0
DB00307	P04632	2.77011e-16	0
DB00455	P59998	2.57942e-16	0
DB00295	P11684	2.13512e-16	0
DB01095	P51178	1.68415e-16	0
DB01198	O15269	1.61784e-16	0
DB00358	P69905	1.56438e-16	1
DB00228	P07766	1.39172e-16	0
DB00477	P21980	1.33618e-16	0
DB00235	P51151	1.05416e-16	0
DB00740	P69905	9.98181e-17	0
DB00482	P49354	8.10575e-17	0
DB01190	P15692	7.4553e-17	0
DB00811	P50406	7.32213e-17	0
DB08826	P20941	6.09299e-17	0
DB01181	O60895	6.02371e-17	0
DB00308	P13501	5.9575e-17	0
DB04930	P49137	5.34953e-17	0
DB01130	Q99933	5.0668e-17	0
DB01042	O60551	4.48889e-17	0
DB00175	O15554	3.94775e-17	0
DB00900	P62714	3.86888e-17	0
DB00758	P00387	3.49202e-17	0
DB00810	P01375	3.24459e-17	0
DB01120	Q92793	3.16156e-17	0
DB00753	P53674	2.47149e-17	0
DB01083	Q13639	2.40997e-17	0
DB00820	P51659	2.39332e-17	0
DB00675	P31994	2.37482e-17	0
DB01201	P47712	2.12666e-17	0
DB00615	P49368	2.02691e-17	0
DB01242	P43004	2.0154e-17	0
DB00302	P53609	1.9153e-17	0
DB00831	P26447	1.79358e-17	1
DB00324	Q9UBS5	1.56195e-17	0
DB00819	P62917	1.54853e-17	0
DB01232	P35968	1.46616e-17	0
DB01188	P28221	1.40845e-17	0
DB00333	P04271	1.3241e-17	0
DB00395	P23297	1.2829e-17	0
DB00827	P49354	1.15999e-17	0
DB00308	P08123	1.10663e-17	0
DB00916	P30838	1.03118e-17	0
DB00384	Q9NY65	7.22113e-18	0
DB00295	O14964	6.10425e-18	0
DB01250	Q5JAM2	5.97042e-18	0
DB01183	P16220	5.48653e-18	1
DB00979	P51787	3.77224e-18	0
DB00205	P28066	2.43379e-18	0
DB00317	P28072	2.37246e-18	0
DB00585	Q00796	2.06994e-18	0
DB00205	P35749	2.04806e-18	0
DB00618	P36959	1.83581e-18	0
DB00762	Q969G6	1.57313e-18	0
DB00477	Q99933	1.50186e-18	0
DB00388	Q9Y6I3	1.3073e-18	0
DB00307	P45877	1.06676e-18	0
DB00334	Q6YP21	1.06096e-18	0
DB00590	P35398	9.90352e-19	0
DB01214	P01270	9.55994e-19	0
DB00591	Q06609	8.23864e-19	0
DB00444	P48058	7.94402e-19	0
DB00850	Q4U2R8	7.80182e-19	0
DB00418	P32019	7.44282e-19	0
DB04861	P80188	6.25489e-19	0
DB01165	P21266	6.10946e-19	0
DB00918	Q14416	5.73465e-19	0
DB00422	P07814	4.8557e-19	0
DB01162	P42261	3.87958e-19	0
DB00669	P05546	3.48621e-19	0
DB06711	P09668	3.48334e-19	0
DB01184	P35228	3.26656e-19	0
DB00595	Q9NS18	2.46778e-19	0
DB01400	P23434	2.22254e-19	0
DB00618	Q9NP99	2.21022e-19	0
DB01047	P39900	2.05099e-19	0
DB00520	P24666	1.96614e-19	0
DB05245	Q9Y5R2	1.84212e-19	0
DB00175	P15104	1.13415e-19	0
DB01233	Q6IB77	1.10554e-19	0
DB01261	P19404	1.02866e-19	0
DB01173	P51003	9.57541e-20	0
DB01410	P23458	9.37435e-20	0
DB06335	P21549	6.57405e-20	0
DB00557	P38435	5.92843e-20	0
DB00650	P04424	4.6547e-20	0
DB01004	P14784	4.31311e-20	0
DB00602	P03950	4.21809e-20	0
DB00969	Q9P2J5	4.09348e-20	0
DB01200	P49585	3.97049e-20	0
DB08826	P54710	3.86249e-20	0
DB00580	P15260	2.8527e-20	0
DB00455	P09466	2.33566e-20	0
DB06274	O43424	2.12821e-20	0
DB01114	O43708	1.13838e-20	0
DB00773	Q5JAM2	1.06678e-20	0
DB00813	P30968	9.78175e-21	0
DB00903	P61586	8.73505e-21	0
DB01029	Q13131	5.58558e-21	0
DB00750	Q8IWT1	5.22697e-21	0
DB00474	P49588	5.03185e-21	0
DB00307	P15813	4.25109e-21	0
DB00213	P12883	4.0961e-21	0
DB01012	P05089	2.41043e-21	0
DB00669	P07451	2.29678e-21	0
DB01427	P03956	1.66718e-21	0
DB01378	P14770	1.62653e-21	0
DB00519	P37173	1.40842e-21	0
DB00182	Q9Y275	1.0221e-21	0
DB01168	P68363	1.01785e-21	0
DB00276	Q9UMX2	9.17708e-22	0
DB01364	P43080	8.05955e-22	0
DB01223	P32929	7.11334e-22	0
DB01177	Q9ULA0	5.21514e-22	0
DB00874	P16234	5.00938e-22	0
DB00359	Q99928	3.6373e-22	0
DB00966	P30988	3.00357e-22	0
DB01018	P47712	2.56165e-22	0
DB00763	O43776	2.14312e-22	0
DB00461	P04049	1.75224e-22	0
DB00679	P56696	1.70575e-22	0
DB00252	P08183	1.70234e-22	0
DB01181	P49146	1.69474e-22	0
DB00495	Q9P2R7	1.39442e-22	0
DB00291	P31751	1.25577e-22	0
DB00790	Q8NFA2	8.21976e-23	0
DB00844	P22413	8.16859e-23	0
DB00485	P28482	6.55844e-23	0
DB00423	Q03518	6.47237e-23	0
DB00674	P06729	4.91103e-23	0
DB01142	P11362	4.20334e-23	0
DB00344	P48051	2.45999e-23	0
DB00788	O60493	2.07034e-23	0
DB06287	P49585	1.58518e-23	0
DB00486	P07101	1.47899e-23	0
DB01141	P63098	1.37519e-23	0
DB01230	P13073	1.32614e-23	0
DB01168	P02818	1.28505e-23	0
DB01174	P68400	9.01194e-24	0
DB01068	P09960	8.76187e-24	0
DB06811	P30419	4.92112e-24	0
DB00376	P32929	3.74226e-24	0
DB00669	Q9NPA2	3.3422e-24	0
DB01260	P01031	2.80431e-24	0
DB00549	P23945	2.48435e-24	0
DB00994	P30926	2.45578e-24	0
DB01104	O00763	2.08212e-24	0
DB00983	Q02763	1.89921e-24	0
DB00454	P49915	1.87835e-24	0
DB00475	P24385	1.72778e-24	0
DB00230	P48551	1.70248e-24	0
DB06335	Q9H3N8	1.64809e-24	0
DB00434	P02735	1.01551e-24	0
DB00714	Q99714	9.53238e-25	0
DB00843	P31350	4.80952e-25	0
DB00651	P01100	4.68592e-25	0
DB01291	P07900	4.45103e-25	0
DB01185	Q5JAM2	3.6878e-25	0
DB00878	P49720	3.26193e-25	0
DB00635	Q05397	2.59757e-25	0
DB00983	P53350	2.53434e-25	0
DB00388	P51151	2.35641e-25	0
DB00422	P50579	1.9573e-25	0
DB00625	P61158	1.6581e-25	0
DB01337	O43708	1.4362e-25	0
DB01260	Q96FI4	1.33271e-25	0
DB01097	P78368	9.36649e-26	0
DB01421	Q16762	6.12442e-26	0
DB01012	P41743	5.2982e-26	0
DB00535	P05164	5.07059e-26	1
DB01340	O76054	4.33792e-26	0
DB00601	P02649	2.97062e-26	0
DB01151	P43007	2.69536e-26	0
DB01367	P07101	2.66286e-26	0
DB00872	P51511	2.35627e-26	0
DB00376	P23763	2.30254e-26	0
DB00682	Q9H015	2.21887e-26	0
DB00912	O00204	2.21022e-26	0
DB00339	P02794	1.68548e-26	0
DB00979	P26951	1.54139e-26	0
DB00697	Q9Y2I1	1.30663e-26	1
DB00842	P62993	1.00736e-26	0
DB01198	Q8IU85	8.08271e-27	0
DB00526	P12532	7.66208e-27	0
DB01173	O60512	4.50149e-27	0
DB01161	P09038	3.58262e-27	0
DB01062	P51692	2.47821e-27	0
DB00538	P24666	2.18605e-27	0
DB00924	P49759	1.81475e-27	0
DB01047	P43220	1.68258e-27	0
DB01586	O43676	1.61161e-27	0
DB01182	P23381	1.60186e-27	0
DB00208	P62993	1.34235e-27	0
DB00440	P01138	1.10786e-27	0
DB00349	P80188	8.12056e-28	0
DB00339	P08100	6.93916e-28	0
DB00621	P02794	5.14806e-28	0
DB00446	P08174	4.45609e-28	1
DB00750	O00329	3.48472e-28	0
DB00960	Q07954	2.10546e-28	0
DB00539	P08887	1.93559e-28	0
DB00976	P07225	1.79878e-28	0
DB00195	P10276	1.1777e-28	0
DB06204	P13639	1.08034e-28	0
DB00355	P03886	8.22491e-29	0
DB00651	O14582	6.96283e-29	0
DB01218	O94768	4.46328e-29	0
DB00759	P05771	2.57249e-29	0
DB00696	P00167	2.24375e-29	0
DB00878	P35749	1.98534e-29	0
DB00788	O43447	1.55061e-29	0
DB00320	P43220	1.49858e-29	0
DB04844	P11498	1.35171e-29	0
DB00889	P49354	1.05791e-29	0
DB00963	Q00536	7.38973e-30	0
DB06201	P51553	6.44657e-30	0
DB00199	P63092	5.27585e-30	0
DB00396	P07998	5.05804e-30	0
DB00422	Q9BW91	4.98601e-30	0
DB00500	O43776	4.6567e-30	0
DB00263	P08913	4.37881e-30	0
DB00327	P03886	2.78417e-30	0
DB01238	P30041	2.70022e-30	0
DB00656	Q15800	2.50481e-30	0
DB01062	P07101	2.4497e-30	0
DB00876	P22455	2.29402e-30	0
DB00691	P11233	1.97694e-30	0
DB01232	P04746	1.82202e-30	0
DB00788	O14818	8.23513e-31	0
DB00323	P45452	7.7356e-31	0
DB01609	P22234	7.26027e-31	0
DB00408	P50440	6.88181e-31	0
DB01273	P04183	5.524e-31	0
DB00601	P01584	4.59296e-31	0
DB00289	P10828	3.84506e-31	0
DB00371	Q9UI32	1.07103e-31	0
DB00465	Q9BVJ7	1.06157e-31	0
DB00362	P41240	1.01536e-31	0
DB00395	P40925	1.01086e-31	0
DB00539	O43741	8.45944e-32	0
DB00193	P01138	6.17067e-32	0
DB00376	P31150	5.09856e-32	0
DB00938	P43403	3.1974e-32	0
DB01079	P31994	2.93779e-32	0
DB00715	Q93088	2.34769e-32	0
DB00215	P05162	2.31044e-32	0
DB00989	P05089	1.84451e-32	0
DB06212	P54368	1.50295e-32	0
DB01623	O75600	1.36741e-32	0
DB01104	P45880	1.29689e-32	0
DB00521	P00749	7.99571e-33	0
DB00697	Q13956	6.00975e-33	0
DB04572	Q9P2W7	2.59618e-33	0
DB01264	P02458	1.05963e-33	0
DB00813	P43003	7.10326e-34	0
DB00199	P13612	5.47906e-34	0
DB01017	P49247	4.18303e-34	0
DB00740	P62745	2.2102e-34	0
DB00213	Q00536	1.97329e-34	0
DB01186	P49789	1.30601e-34	0
DB00423	Q9GZU7	7.96344e-35	0
DB00991	O43837	5.75136e-35	0
DB00465	Q9NPB1	4.78054e-35	0
DB01037	P09668	4.57874e-35	0
DB01260	P43405	3.62654e-35	0
DB01060	P12318	1.60424e-35	0
DB00779	Q9UNI1	1.21819e-35	0
DB01132	Q13557	1.0392e-35	0
DB00860	P05231	9.67432e-36	0
DB00879	P26572	8.29435e-36	0
DB00897	Q7LG56	8.02145e-36	0
DB00176	P48549	7.24672e-36	0
DB00833	P07949	4.8773e-36	0
DB00754	P49761	1.78865e-36	0
DB00782	P15056	3.96926e-37	0
DB00976	P32320	3.55503e-37	0
DB00373	P01024	2.51212e-37	0
DB00503	P31150	1.37833e-37	0
DB01036	P10646	4.34249e-38	0
DB00216	P05113	3.78057e-38	0
DB00760	P05154	3.09002e-38	0
DB00231	P11226	2.55113e-38	0
DB00809	A6NG28	2.40363e-38	0
DB00417	Q99542	2.21181e-38	0
DB01595	P25774	2.01144e-38	0
DB01577	P18085	1.8439e-38	0
DB00889	Q15418	1.79025e-38	0
DB00521	Q93088	1.63065e-38	0
DB01241	P30405	1.38089e-38	0
DB00417	Q6YP21	1.3388e-38	0
DB00690	P29803	0	0
DB00454	P50750	0	0
DB00346	Q96GD4	0	0
DB01320	P27169	0	0
DB00952	O96000	0	0
DB00980	Q9Y689	0	0
DB01591	A6NG28	0	0
DB00264	P15531	0	0
DB00320	P38484	0	0
DB00981	P49137	0	0
DB00682	Q8IVA8	0	0
DB00500	Q8IUZ5	0	0
DB00252	P62330	0	0
DB00869	P22694	0	0
DB00757	P53778	0	0
DB00303	P49247	0	0
DB01203	P05067	0	0
DB00835	Q13557	0	0
DB00671	O14646	0	0
DB00320	P51606	0	0
DB01140	P61626	0	0
DB00524	P49247	0	0
DB00199	P08758	0	0
DB01149	P56556	0	0
DB01263	Q9NWT6	0	0
DB06710	P48051	0	0
DB06402	P50613	0	0
DB01577	P01116	0	0
DB00933	P04156	0	0
DB01623	O15145	0	0
DB01263	P04070	0	0
DB00442	P22694	0	0
DB00962	P30405	0	0
DB00679	P02743	0	0
DB00246	Q15075	0	0
DB06204	P07307	0	0
DB01327	P27169	0	1
DB00224	P05162	0	0
DB00969	P62745	0	0
DB01232	P31994	0	0
DB01062	Q8NI22	0	0
DB00438	P29120	0	0
DB00521	Q99714	0	0
DB00921	P23528	0	0
DB00315	Q00536	0	0
DB00713	P27169	0	0
DB01150	P35080	0	0
DB00496	Q16654	0	0
DB00289	P20941	0	0
DB00567	P53611	0	0
DB00176	P47712	0	0
DB01327	Q13698	0	0
DB00654	P07948	0	0
DB00595	P22694	0	0
DB01079	P12235	0	0
DB00289	Q8WVQ1	0	0
DB00408	O43681	0	0
DB00642	P49247	0	0
DB00918	P36405	0	0
DB00623	P17612	0	0

## Sheet: Fold-6
Drug	Protein	Predicted Score	True Label
DB00661	Q13936	1	1
DB01161	Q9Y5Y9	1	1
DB01577	P31645	1	1
DB00334	P35462	1	1
DB00844	P41145	1	1
DB00186	P48169	1	1
DB00252	Q14524	1	1
DB01159	P14867	1	1
DB01142	P28223	1	1
DB00186	Q8N1C3	1	1
DB01115	Q01668	1	1
DB01238	P28223	1	1
DB00289	P23975	1	1
DB00696	P28221	1	1
DB00683	P14867	1	1
DB01142	P08173	1	1
DB00690	P47870	1	1
DB00363	P20309	1	1
DB00661	Q13698	1	1
DB00334	P34969	1	1
DB00413	P21728	1	1
DB00532	Q14524	1	1
DB00715	P08172	1	1
DB00321	P11229	1	1
DB00248	P21728	1	1
DB01114	P23975	1	1
DB00216	P28221	1	1
DB00363	P18825	1	1
DB01238	P21917	1	1
DB01149	P23975	1	1
DB00216	P28222	1	1
DB00897	P18505	1	1
DB01200	P14416	1	1
DB00404	P18507	1	1
DB00475	Q99928	1	1
DB00918	P28222	1	1
DB01023	Q13698	1	1
DB00983	P07550	1	1
DB00246	P08913	1	1
DB00687	P10275	1	1
DB01238	P28335	1	1
DB00413	P28335	1	1
DB00622	Q01668	1	1
DB00842	P24046	1	1
DB01238	P20309	1	1
DB01149	P35368	1	1
DB01142	P28335	1	1
DB06204	P23975	1	1
DB00679	P21728	1	1
DB00475	P47870	1	1
DB00246	P35368	1	1
DB00404	P14867	1	1
DB00668	P35348	1	1
DB00622	Q08289	1	1
DB00679	P28223	1	1
DB01558	P28476	1	1
DB00413	P18825	1	1
DB00346	P35348	1	1
DB06216	P08908	1	1
DB01618	P11229	1	1
DB00231	P18505	1	1
DB01214	P07550	1	1
DB00988	P21917	1	1
DB00418	Q13002	1	1
DB01260	P04150	1	1
DB00246	P28335	1	1
DB00481	P03372	1	1
DB00622	P62158	1	1
DB01224	P08913	1	1
DB00246	P30939	1	0
DB00907	Q01959	1	1
DB00334	P14416	1	1
DB00496	P08172	1	1
DB00571	P07550	1	1
DB00321	P08173	1	1
DB00327	P41145	1	1
DB01200	P28221	1	1
DB00277	P30542	1	1
DB01337	Q15822	1	1
DB00611	P41145	1	1
DB00368	P35368	1	1
DB00318	P41143	1	1
DB00422	P31645	1	1
DB01215	Q8N1C3	1	1
DB00683	P48169	1	1
DB00231	Q99928	1	1
DB00668	P25100	1	1
DB00819	P00918	1	1
DB00186	P30536	1	1
DB01174	Q13002	1	1
DB00829	P34903	1	1
DB00829	Q8N1C3	1	1
DB01149	P28335	1	1
DB00706	P35368	1	1
DB00988	P21728	1	1
DB01142	P14416	1	1
DB00543	P21728	1	1
DB00909	Q16790	1	1
DB01268	P35916	1	1
DB01185	P03372	1	1
DB01062	Q00975	1	0
DB00349	Q99928	1	1
DB00327	P35372	1	1
DB00333	P35372	1	1
DB01618	P08908	1	1
DB00396	P06401	1	1
DB00193	Q8TCU5	0.999999	1
DB00248	P08908	0.999999	1
DB00836	P41145	0.999999	1
DB01400	P22303	0.999999	1
DB00277	P21728	0.999998	0
DB01409	P08172	0.999998	1
DB00721	Q01959	0.999998	1
DB00598	P08588	0.999998	1
DB01254	P00519	0.999996	1
DB00925	P62158	0.999996	1
DB00496	P20309	0.999996	1
DB00328	P23219	0.999995	1
DB00899	P35372	0.999991	1
DB00708	P41145	0.999989	1
DB01200	P21917	0.999982	1
DB00835	P20309	0.999979	1
DB00898	P07327	0.999977	1
DB01214	P08588	0.999974	1
DB01236	P03886	0.999948	1
DB01136	Q12809	0.999942	1
DB00780	P13945	0.999916	0
DB00321	Q8N1C3	0.999911	0
DB00502	P28223	0.999901	1
DB00542	P12821	0.999834	1
DB01148	P11229	0.99982	1
DB00248	P41595	0.999648	1
DB00915	P28335	0.999631	0
DB01196	Q9Y5Y9	0.999595	0
DB01009	P23219	0.999497	1
DB00963	P35354	0.999061	1
DB00393	P35869	0.998434	1
DB00656	P07550	0.997864	0
DB00640	P30542	0.997383	1
DB01393	P05023	0.997057	0
DB00218	P11388	0.996388	1
DB00694	P11388	0.993947	1
DB01159	P48549	0.993733	1
DB00605	P07437	0.993576	0
DB01095	P04035	0.992938	1
DB00461	P23219	0.989773	1
DB00418	P43681	0.989119	1
DB01110	Q07343	0.988322	0
DB00461	P35354	0.986775	1
DB01064	P27986	0.981879	1
DB00502	Q13224	0.978282	1
DB00751	P25021	0.978202	1
DB00594	P29475	0.975789	0
DB00277	O76074	0.973611	1
DB00622	Q13003	0.969509	0
DB00364	P00352	0.959386	0
DB00285	O43497	0.929865	0
DB00733	P22303	0.916021	1
DB00999	O43570	0.913213	1
DB00184	O14649	0.90649	0
DB00733	P06276	0.904624	1
DB00491	P10253	0.902741	1
DB00672	Q09428	0.877735	1
DB01169	P05412	0.835213	1
DB00222	Q14654	0.822238	1
DB00396	P04083	0.795712	0
DB01182	Q12809	0.772479	1
DB01120	P15692	0.75094	1
DB00709	Q9NR97	0.726562	0
DB00763	P07202	0.697628	1
DB00980	P48039	0.697628	1
DB00333	P30939	0.695444	0
DB00364	P54750	0.67215	0
DB01184	P11511	0.650651	0
DB00398	O14920	0.631176	0
DB00608	P00491	0.601628	0
DB01356	Q06520	0.590554	0
DB00881	Q12809	0.585209	0
DB00593	P35499	0.554798	0
DB00806	Q07343	0.533965	1
DB00590	P23219	0.525316	0
DB01196	P08729	0.508418	0
DB01046	P11388	0.43753	0
DB00975	P63092	0.435625	0
DB00242	P00491	0.397661	1
DB00210	P49448	0.394481	0
DB00555	Q99250	0.360738	1
DB00437	Q9NRF9	0.271284	0
DB01119	P55017	0.270251	1
DB01226	P06276	0.24627	1
DB01220	O75469	0.231648	1
DB00313	P80404	0.128956	1
DB00419	P15559	0.111057	0
DB01356	P15538	0.0898854	0
DB01132	P10826	0.0871955	0
DB00898	Q16881	0.081858	0
DB00310	Q13621	0.074303	1
DB00357	Q16853	0.0546609	0
DB00206	Q05940	0.0311233	1
DB00454	Q13224	0.0309151	1
DB00364	P02675	0.0279279	1
DB00648	P15538	0.0254058	1
DB00811	O76054	0.0221962	0
DB01218	Q12809	0.020973	1
DB00530	P00533	0.0205767	1
DB01169	Q13554	0.0168051	0
DB00863	Q6YP21	0.0161253	0
DB00284	P05165	0.0147175	0
DB01086	Q9Y5Y9	0.0117102	1
DB01126	Q13285	0.0116084	0
DB00779	P11712	0.00981871	0
DB01143	P22413	0.00972284	1
DB00200	Q9UBK8	0.00840077	1
DB01046	P11926	0.00817753	0
DB00795	Q9UPY5	0.00807084	1
DB01128	P48549	0.00672434	0
DB01221	P25103	0.00652113	1
DB00681	Q07343	0.00595199	0
DB00371	P48169	0.00397418	1
DB00619	Q08345	0.0037116	1
DB00927	P25021	0.00367989	1
DB00681	Q02817	0.00328834	0
DB00883	O43497	0.00312608	0
DB00364	P02671	0.00301282	1
DB00419	P00451	0.00274267	0
DB01006	Q08499	0.00267393	0
DB00276	Q12809	0.00265426	1
DB00228	Q12791	0.00235997	1
DB01073	P00813	0.00217056	0
DB00860	P06276	0.00176569	0
DB01117	Q9H169	0.000974751	0
DB00364	O00206	0.00057294	0
DB00763	P50440	0.000523721	0
DB00284	P07225	0.000334447	0
DB00691	P36544	0.000306731	0
DB01024	Q15418	0.000288254	0
DB00419	O43681	0.000279081	0
DB00381	P01579	0.000238484	0
DB00390	P09455	0.000211435	0
DB01110	P22102	0.000206565	0
DB00927	P23280	0.000165579	0
DB01011	P02746	0.00016323	0
DB00659	Q14416	0.000147706	1
DB00358	Q16613	0.00014117	0
DB00228	P00374	0.000132245	0
DB01017	P01031	0.000127454	0
DB00903	Q13621	0.000122504	1
DB01236	P00451	0.000116078	0
DB00422	Q9UP95	8.7603e-05	0
DB00649	P04049	7.15731e-05	0
DB01421	P34995	6.18486e-05	0
DB00316	P09960	5.52477e-05	0
DB00988	P09172	4.14985e-05	1
DB00333	Q01668	4.07865e-05	0
DB00756	P30518	3.74903e-05	0
DB00362	P12821	3.40389e-05	0
DB00695	P02760	3.34805e-05	0
DB00235	Q01082	3.17393e-05	0
DB00851	Q7Z406	2.82004e-05	0
DB01219	P21817	2.49691e-05	1
DB00591	O76074	1.8072e-05	0
DB00550	P60174	1.70574e-05	0
DB00908	P01589	1.56905e-05	0
DB01157	P00374	1.22658e-05	1
DB00927	P41180	1.13059e-05	0
DB00281	P41250	1.08834e-05	0
DB00377	P02708	8.51913e-06	0
DB00515	P39900	7.2535e-06	0
DB00749	Q07343	6.8533e-06	0
DB00790	P56282	6.16252e-06	0
DB00681	P25101	5.72533e-06	0
DB00310	Q9NR97	4.9326e-06	0
DB06402	P51168	4.76989e-06	0
DB00851	P43235	4.54531e-06	0
DB00547	P11926	4.4741e-06	0
DB00620	O14727	4.38062e-06	0
DB00228	P22413	4.35555e-06	0
DB00374	P20701	4.16247e-06	0
DB00203	P18545	4.05433e-06	1
DB00874	P25024	3.45767e-06	0
DB00200	O14764	3.38705e-06	0
DB00861	P27487	2.0017e-06	0
DB01184	Q08289	1.31152e-06	0
DB00780	Q9H244	1.26369e-06	0
DB00697	P39086	1.12871e-06	0
DB00763	P27815	9.411e-07	0
DB00795	Q8IUZ5	5.32159e-07	0
DB00975	P50416	5.23662e-07	0
DB00834	P22033	3.4189e-07	0
DB04839	P12429	3.18336e-07	0
DB00910	P22891	2.56728e-07	0
DB00321	Q969V6	2.13038e-07	0
DB00359	Q9H4B7	2.04377e-07	0
DB00539	O75899	1.99408e-07	0
DB00560	P49915	1.80942e-07	0
DB00809	P28331	1.61844e-07	0
DB00499	Q92930	1.56763e-07	0
DB00673	P18507	1.50521e-07	0
DB00814	P01584	1.49407e-07	0
DB00903	P05019	1.35059e-07	0
DB00615	P07900	1.34283e-07	1
DB00818	P40937	1.32445e-07	0
DB00495	Q9NR33	1.27178e-07	0
DB01043	P02679	1.24836e-07	0
DB00501	Q13255	1.15402e-07	0
DB00862	P18545	1.02445e-07	1
DB01258	P34741	6.19683e-08	0
DB00362	Q03181	5.76141e-08	0
DB01029	Q9H4M7	5.133e-08	0
DB00724	Q9UL51	4.73528e-08	0
DB00685	Q9BYF1	4.60567e-08	0
DB01222	P33151	4.32336e-08	0
DB00308	P07333	4.23214e-08	0
DB00593	P13500	2.89752e-08	0
DB00619	O60547	2.7162e-08	0
DB00518	Q71U36	2.68719e-08	1
DB01337	P41594	2.06968e-08	0
DB00308	O75251	2.01007e-08	0
DB01017	P29466	1.99739e-08	1
DB00152	P25024	1.94182e-08	0
DB01612	P16066	1.80152e-08	1
DB00533	O75460	1.76139e-08	0
DB00768	P31153	1.70879e-08	0
DB01280	P02675	1.50305e-08	0
DB01073	P09488	1.17173e-08	0
DB01024	P42658	7.97126e-09	0
DB00763	Q9P0Z9	6.58909e-09	0
DB00763	P19404	5.81936e-09	0
DB00460	O96000	5.81677e-09	0
DB00341	P04062	5.81296e-09	0
DB01017	P99999	5.46106e-09	1
DB00819	Q15596	5.37335e-09	0
DB00863	P62917	5.37158e-09	0
DB00822	Q8IWL2	5.30588e-09	0
DB00182	Q16222	4.8126e-09	0
DB05245	Q969V6	3.63921e-09	0
DB01280	Q14626	3.44735e-09	0
DB00531	Q8N1C3	3.24542e-09	0
DB00963	Q96RD7	2.98123e-09	0
DB00586	P04632	2.58102e-09	0
DB01073	Q96I99	2.56933e-09	0
DB00371	P13569	2.3355e-09	0
DB00549	O43739	2.11364e-09	0
DB00356	Q12791	2.07065e-09	1
DB00278	Q7L0J3	1.58524e-09	0
DB00197	Q99808	1.20474e-09	1
DB00199	P37088	8.63879e-10	0
DB00323	P15509	8.60524e-10	0
DB00968	P38606	8.08816e-10	0
DB00881	Q9NRF9	7.21375e-10	0
DB00691	Q13370	5.70217e-10	0
DB00665	P18507	5.33954e-10	0
DB00458	Q14833	4.56354e-10	0
DB00571	P19838	4.49305e-10	0
DB00191	O00459	3.93635e-10	0
DB00619	P05771	2.95972e-10	0
DB00969	P46098	2.85305e-10	1
DB01088	P00750	2.70647e-10	1
DB00905	Q9NWT6	2.36409e-10	0
DB00580	P21817	2.18489e-10	0
DB00296	Q08828	2.07501e-10	0
DB00377	P30988	1.96888e-10	0
DB04844	Q05940	1.90898e-10	1
DB00526	Q9BYF1	1.85687e-10	0
DB00541	P07237	1.77509e-10	0
DB01087	P11021	1.72442e-10	0
DB00640	P02749	1.57395e-10	0
DB00203	P01024	1.38521e-10	0
DB01189	Q9Y6Y9	1.28549e-10	0
DB00207	P19404	1.27837e-10	0
DB00685	Q8N159	1.23247e-10	0
DB06811	P46459	1.22989e-10	0
DB01250	P51003	1.22984e-10	0
DB01050	Q16739	1.06489e-10	0
DB01042	P05162	1.04808e-10	0
DB00996	P30542	8.66795e-11	1
DB01083	P16233	7.44945e-11	1
DB00650	Q12866	6.70285e-11	0
DB01320	P13945	6.5824e-11	0
DB00908	Q9H2G2	5.84708e-11	0
DB00853	Q13003	4.77683e-11	0
DB01406	Q9Y345	4.55667e-11	0
DB00282	P08559	4.36917e-11	0
DB00567	P00918	4.30395e-11	0
DB00864	P07998	4.2118e-11	0
DB06201	P06744	3.65308e-11	0
DB00905	P18509	3.50797e-11	0
DB00665	P10275	2.87957e-11	1
DB00396	Q13131	2.81764e-11	0
DB00559	Q96LB9	2.6335e-11	0
DB00861	Q15181	2.55584e-11	0
DB00908	Q8WTS6	2.31113e-11	0
DB00760	P11586	2.09617e-11	0
DB00548	P04054	1.8106e-11	0
DB01254	P07766	1.56587e-11	0
DB00302	P00747	1.53125e-11	1
DB04845	Q13509	1.48534e-11	1
DB00905	O15169	1.37916e-11	0
DB01185	P55072	1.37486e-11	0
DB00973	Q99418	1.21583e-11	0
DB01421	O75936	1.15085e-11	0
DB08860	P20309	1.03879e-11	0
DB01095	Q9UQF2	1.01438e-11	0
DB00839	P15151	8.75613e-12	0
DB00733	Q9Y345	8.70525e-12	0
DB00277	Q9NRF9	7.84616e-12	0
DB01106	P09417	5.9009e-12	0
DB00542	O75251	5.15547e-12	0
DB01151	O15379	5.00389e-12	0
DB00201	P22234	4.87877e-12	0
DB00740	P08311	4.3867e-12	0
DB01190	Q13621	3.95498e-12	0
DB00254	Q01668	3.85102e-12	0
DB06811	P19320	3.38068e-12	0
DB01004	P49411	3.06803e-12	0
DB00881	P24386	2.6991e-12	0
DB00198	Q05586	2.22071e-12	0
DB00869	P60568	2.05551e-12	0
DB00905	Q96HD9	1.87494e-12	0
DB00907	P07195	1.57347e-12	0
DB01364	P62873	1.55982e-12	0
DB00692	Q9BZR6	1.45761e-12	0
DB00461	Q99062	1.23173e-12	0
DB00749	P27708	9.25283e-13	0
DB00346	P07204	9.1059e-13	0
DB01067	Q9H2S1	9.05292e-13	0
DB01165	P98164	8.62753e-13	0
DB01261	P07359	5.61826e-13	0
DB00494	Q8IUZ5	5.1341e-13	0
DB01248	P49589	4.16296e-13	0
DB00973	P46459	3.57239e-13	0
DB00715	P51172	2.24663e-13	0
DB01011	P49356	1.71814e-13	0
DB00665	P20333	1.22788e-13	0
DB01210	Q9UKQ2	1.19006e-13	0
DB01273	P35568	1.1835e-13	0
DB00820	Q96QT4	9.32733e-14	0
DB00303	P01303	8.55619e-14	0
DB00243	Q04844	8.11427e-14	0
DB00593	Q53H96	5.42421e-14	0
DB00841	P16471	4.39729e-14	0
DB00621	P29508	3.8331e-14	0
DB00861	P07108	3.60988e-14	0
DB01390	P60174	3.14288e-14	0
DB01115	P12081	2.60957e-14	0
DB00703	P18545	2.44084e-14	0
DB00675	P18283	2.01396e-14	0
DB01233	P49759	1.99555e-14	0
DB00938	O43570	1.90828e-14	0
DB00630	P15382	1.69332e-14	0
DB00382	P20248	1.67533e-14	0
DB00714	P51168	1.60227e-14	0
DB00573	P10253	1.58641e-14	0
DB00871	O14646	1.4034e-14	0
DB00499	P18085	1.39401e-14	0
DB06811	O43837	1.33997e-14	0
DB01656	P01574	1.2244e-14	0
DB00318	Q8IVH4	1.1986e-14	0
DB00458	Q9P2J5	1.18895e-14	0
DB00790	P50579	1.17468e-14	0
DB01098	P07101	1.12642e-14	0
DB00205	P14927	9.01779e-15	0
DB00733	P09958	8.15131e-15	0
DB00799	P02461	6.79759e-15	0
DB01044	Q14181	6.32743e-15	0
DB00422	P42330	5.46798e-15	0
DB00692	Q02750	4.9575e-15	0
DB01220	P23946	4.61727e-15	0
DB00337	P62942	4.41232e-15	1
DB01233	Q92696	3.94017e-15	0
DB00963	O94925	3.31959e-15	0
DB00375	P23280	3.12375e-15	0
DB01086	Q92781	2.86761e-15	0
DB00573	O14936	2.36743e-15	0
DB01158	P49368	1.75004e-15	0
DB00997	P07766	1.51606e-15	0
DB00382	P08107	1.49088e-15	0
DB00310	Q96LZ3	1.28836e-15	0
DB01136	Q14494	1.14937e-15	0
DB01248	P08100	1.13935e-15	0
DB00425	P14174	1.06834e-15	0
DB00586	P15531	9.43597e-16	0
DB00421	Q16651	7.73433e-16	0
DB00862	O14757	6.90211e-16	0
DB01230	P38484	6.4523e-16	0
DB00349	P20333	6.39567e-16	0
DB06402	P41231	6.17588e-16	0
DB00535	O95237	6.09581e-16	0
DB01073	O95907	6.03843e-16	0
DB00362	P30044	5.97467e-16	0
DB00929	P43116	5.74341e-16	1
DB00924	P14625	5.59756e-16	0
DB00210	P53609	4.91508e-16	0
DB01264	P29972	3.97774e-16	0
DB00784	P0C0L5	3.75137e-16	0
DB00361	O43776	3.69715e-16	0
DB01390	P48544	3.61308e-16	0
DB01030	P00450	3.21273e-16	0
DB00338	Q93088	2.90413e-16	0
DB01181	O95838	2.79053e-16	0
DB00624	Q03154	2.23267e-16	0
DB00177	O14832	2.01195e-16	0
DB00181	P42658	1.73408e-16	0
DB00872	P22695	1.37676e-16	0
DB00535	P09382	1.33094e-16	0
DB00390	P10144	1.20937e-16	0
DB00703	P10696	1.14067e-16	0
DB00457	O00222	9.10677e-17	0
DB00356	Q969V6	8.70327e-17	0
DB00911	O15379	8.37781e-17	0
DB01218	P06850	8.27607e-17	0
DB00978	P05091	8.22991e-17	0
DB06212	Q07075	8.18517e-17	0
DB00672	Q92930	7.49397e-17	0
DB01042	O94925	6.95393e-17	0
DB00813	O43526	6.88651e-17	0
DB00484	P48551	6.57848e-17	0
DB00773	P49247	6.44484e-17	0
DB01043	P24386	6.27804e-17	0
DB00602	P21462	4.04246e-17	0
DB00563	P78540	3.79308e-17	0
DB00549	Q96GD4	3.69796e-17	0
DB00983	Q9H2G2	3.58771e-17	0
DB00284	P12277	3.28662e-17	0
DB01337	P04629	2.97797e-17	0
DB01190	P55196	2.8391e-17	0
DB00228	Q15075	2.15184e-17	0
DB00836	P01215	1.81209e-17	0
DB00529	Q00796	1.81064e-17	0
DB00446	Q9NRX3	1.77756e-17	0
DB00361	P10114	1.42658e-17	0
DB00864	P41143	1.11639e-17	0
DB01260	Q9H2G2	1.0687e-17	0
DB01233	P13688	8.75304e-18	0
DB00476	Q9UHI5	7.37142e-18	0
DB01012	P13727	6.69593e-18	0
DB00277	P52799	6.57672e-18	0
DB01005	O75251	6.22099e-18	0
DB00697	P08514	5.78748e-18	0
DB00963	P01009	5.73918e-18	0
DB00344	Q99707	5.54934e-18	0
DB00916	Q13426	3.46816e-18	0
DB00268	P80511	2.9572e-18	0
DB00910	P49247	2.50617e-18	0
DB00243	Q9UHI5	2.04167e-18	0
DB00264	P60174	1.77943e-18	0
DB00526	Q8IVA8	1.32007e-18	0
DB01150	Q04760	1.09539e-18	0
DB00555	P22830	9.89431e-19	0
DB00933	Q08289	9.63749e-19	0
DB00344	O75438	7.71522e-19	0
DB01217	Q9Y5R2	4.90803e-19	0
DB00390	O43612	4.715e-19	0
DB00472	P43116	4.46206e-19	0
DB00368	P01023	4.35561e-19	0
DB00593	Q9Y296	4.02582e-19	0
DB00337	P10646	2.88361e-19	0
DB00555	Q96CD2	2.66488e-19	0
DB00593	P07585	2.65084e-19	0
DB00257	P07478	2.19495e-19	0
DB00642	P30532	2.05996e-19	0
DB00839	P07949	2.03528e-19	0
DB00515	P08637	1.86004e-19	0
DB01062	P09960	1.7558e-19	0
DB00782	P15509	1.6017e-19	0
DB00668	O96000	1.54689e-19	0
DB01104	Q15796	1.39016e-19	0
DB04839	P23458	1.13656e-19	0
DB00205	O60760	9.7399e-20	0
DB00876	O00329	9.49524e-20	0
DB00293	P48039	9.01251e-20	0
DB00458	Q9NS18	7.42133e-20	0
DB00243	Q9Y286	6.33865e-20	0
DB01195	P36896	5.10626e-20	0
DB00338	P18509	5.04953e-20	0
DB01106	P25311	4.5849e-20	0
DB01079	Q00987	4.16222e-20	0
DB01148	Q9ULZ9	3.543e-20	0
DB00230	Q96I99	3.30124e-20	0
DB00693	P61158	3.22053e-20	0
DB00376	O95907	2.7885e-20	0
DB00964	P25774	2.3438e-20	0
DB00202	P19235	2.04925e-20	0
DB00193	Q9NPH2	1.54267e-20	0
DB01364	O43252	1.35831e-20	0
DB00182	P31150	1.34737e-20	0
DB00444	P47929	1.18373e-20	0
DB00839	P04183	9.19082e-21	0
DB00698	P13688	6.6904e-21	0
DB00665	P42336	4.99456e-21	0
DB00861	P41143	4.93684e-21	0
DB08860	P13501	3.76248e-21	0
DB01037	P02747	3.4114e-21	0
DB00621	P53350	2.77863e-21	0
DB01050	P37173	2.40705e-21	0
DB00564	P12314	1.94873e-21	0
DB00243	P00505	1.52599e-21	0
DB00678	O00187	1.43802e-21	0
DB00343	P51511	1.39319e-21	0
DB00833	Q9Y277	1.118e-21	0
DB01421	P36896	1.0674e-21	0
DB00868	Q14749	9.30916e-22	0
DB01224	P04637	8.98363e-22	0
DB01205	Q16558	8.79587e-22	0
DB01226	P09172	6.09384e-22	0
DB06216	Q13564	4.72854e-22	0
DB00911	P51149	4.38943e-22	0
DB01174	P30153	4.04217e-22	0
DB01058	P53611	3.95479e-22	0
DB00937	P04271	3.64563e-22	0
DB01044	P08183	3.08596e-22	0
DB06695	P43681	2.87408e-22	0
DB00524	P07108	2.62312e-22	0
DB00359	Q00987	2.58754e-22	0
DB00344	P08243	2.41055e-22	0
DB00185	Q14289	2.30695e-22	0
DB00860	P62158	1.79225e-22	0
DB00732	P10828	1.78006e-22	0
DB01586	P11177	1.75273e-22	0
DB00990	Q5VZ30	1.65667e-22	0
DB00563	Q01718	1.20706e-22	0
DB00288	P29317	7.29768e-23	0
DB00422	P05451	4.54051e-23	0
DB00440	P29508	4.46025e-23	0
DB00929	Q9Y345	3.91182e-23	0
DB00571	P40429	2.91244e-23	0
DB01148	O60568	2.1987e-23	0
DB04572	P55789	1.95713e-23	0
DB00602	P32119	1.31964e-23	0
DB00246	P35243	1.12572e-23	0
DB01214	P17050	1.03653e-23	0
DB04839	Q53H96	8.65008e-24	0
DB01611	Q8IVA8	8.10928e-24	0
DB01075	P33176	5.57246e-24	0
DB00419	P50613	5.43751e-24	0
DB00872	P17752	5.10582e-24	0
DB00231	P23141	4.85496e-24	0
DB00680	O15239	4.83471e-24	0
DB00186	P30044	3.58294e-24	0
DB00845	P06732	3.57424e-24	0
DB00820	P05141	3.56561e-24	0
DB00264	Q03405	3.12389e-24	0
DB00706	P52209	2.46726e-24	0
DB00904	P00750	2.43134e-24	0
DB00813	Q15078	1.45513e-24	0
DB01029	Q03393	1.17375e-24	0
DB06710	P07900	7.48574e-25	0
DB00978	P53355	5.2397e-25	0
DB00543	O75865	4.85194e-25	0
DB00919	P04049	4.29902e-25	0
DB00690	Q8N159	3.73863e-25	0
DB00745	P59998	3.11086e-25	0
DB00439	Q13555	1.08781e-25	0
DB00760	Q9BVJ7	7.88133e-26	0
DB00994	P09238	6.79846e-26	0
DB00243	P08311	4.62776e-26	0
DB00728	Q07954	3.60466e-26	0
DB01627	O14842	3.42489e-26	0
DB00874	O75676	3.04304e-26	0
DB00899	P30153	2.60833e-26	0
DB06711	Q16775	2.43326e-26	0
DB00679	O14964	2.28603e-26	0
DB01037	P06400	2.23429e-26	0
DB01232	O60840	1.60054e-26	0
DB00479	P53611	1.58984e-26	0
DB01185	P25021	1.30574e-26	0
DB00423	P05162	1.27187e-26	0
DB01141	Q96C86	1.23496e-26	0
DB00796	P62136	8.43346e-27	0
DB00715	P17812	5.73605e-27	0
DB00337	P37288	5.15122e-27	0
DB00335	P25311	4.44565e-27	0
DB00532	P05787	3.84966e-27	0
DB01059	P29508	3.68561e-27	0
DB00713	P23743	2.92684e-27	0
DB00601	P00352	2.78076e-27	0
DB00479	Q15075	1.93378e-27	0
DB00367	P07360	1.19237e-27	0
DB00615	P02794	8.37712e-28	0
DB00978	Q9UHA3	8.08403e-28	0
DB00624	Q02643	6.76955e-28	0
DB00521	P01857	6.22777e-28	0
DB00624	P60953	5.77978e-28	0
DB00187	P26572	5.74163e-28	0
DB00899	P23258	4.05764e-28	0
DB01206	P07477	2.70736e-28	0
DB00889	Q06124	1.49372e-28	0
DB01330	Q9Y689	1.15613e-28	0
DB01162	P34896	8.75049e-29	0
DB04572	Q15119	6.52831e-29	0
DB06212	P05452	3.2606e-29	0
DB00299	P35372	2.94969e-29	0
DB00425	O43776	2.65433e-29	0
DB00850	P20810	2.06511e-29	0
DB00338	Q8IVA8	1.77287e-29	0
DB01162	P05556	1.59163e-29	0
DB00433	Q96FI4	1.05553e-29	0
DB00635	Q09470	9.38865e-30	0
DB00876	Q9NPB1	6.77742e-30	0
DB00370	P27986	5.93003e-30	0
DB00728	Q9UKV0	4.21057e-30	0
DB00425	P21796	1.66476e-30	0
DB01242	P09211	9.47525e-31	1
DB01079	Q03393	6.59142e-31	0
DB00839	P35030	5.24764e-31	0
DB00972	P06870	4.84285e-31	0
DB00208	Q96KC2	4.03233e-31	0
DB00231	P62714	1.17688e-31	0
DB00199	O43617	7.99575e-32	0
DB00698	O14818	6.08897e-32	0
DB00876	Q6IB77	6.05058e-32	0
DB00671	O96000	2.96984e-32	0
DB01331	P06730	1.85698e-32	0
DB01238	O14786	1.4811e-32	0
DB00623	Q96GD4	7.36808e-33	0
DB00370	P35270	6.95847e-33	0
DB00671	P13051	4.18672e-33	0
DB01595	O76054	3.55387e-33	0
DB01226	P08709	4.31581e-34	0
DB01193	Q93088	2.75353e-34	0
DB00438	O43525	2.71904e-34	0
DB00450	Q13285	1.16245e-34	0
DB00567	P62745	6.35225e-35	0
DB05246	P68366	5.17618e-35	0
DB00334	Q5T6L4	4.08016e-35	0
DB01182	P02461	3.22204e-35	0
DB00343	P00568	1.81555e-35	0
DB00417	P31949	1.64875e-35	0
DB00202	P48147	1.55594e-35	0
DB00933	P06396	1.44384e-35	0
DB00959	Q99714	9.71841e-36	0
DB00679	Q15418	5.05004e-36	0
DB00538	Q9UNI1	3.68546e-36	0
DB00191	P08637	3.25141e-36	0
DB00844	Q14749	6.98808e-37	0
DB00187	P05120	5.13664e-37	0
DB01017	P35346	3.88083e-37	0
DB00949	O14965	3.21619e-37	0
DB00932	P16581	2.56286e-37	0
DB00438	P35080	2.34154e-37	0
DB00802	O15269	5.6591e-38	0
DB00860	P08700	1.2294e-38	0
DB01319	Q02643	0	0
DB04844	P08559	0	0
DB01320	Q9UQM7	0	0
DB00625	P62745	0	0
DB00215	P00450	0	0
DB00952	P27707	0	0
DB00395	Q15418	0	0
DB06800	P08758	0	0
DB00656	P48061	0	0
DB06800	P54317	0	0
DB00693	Q13557	0	0
DB00932	P49354	0	0
DB00754	Q969G6	0	0
DB01140	P01116	0	0
DB00705	P30085	0	0
DB06274	P15529	0	0
DB00543	P62745	0	0
DB00224	P30084	0	0
DB00813	P03956	0	0
DB00625	Q8IVA8	0	0
DB00656	P23528	0	0
DB01167	P35520	0	0
DB00611	P18509	0	0
DB01198	P05771	0	0
DB00532	Q13131	0	0
DB00195	P51149	0	0

## Sheet: Fold-7
Drug	Protein	Predicted Score	True Label
DB01186	P18825	1	1
DB00349	P14867	1	1
DB00242	P09884	1	1
DB00193	P35372	1	1
DB01558	P48169	1	1
DB01591	P08173	1	1
DB00388	P25100	1	1
DB01558	P24046	1	1
DB00829	O14764	1	1
DB00998	P28221	1	1
DB00248	P08172	1	0
DB00315	P28221	1	1
DB01069	P08172	1	1
DB00690	Q8N1C3	1	1
DB01242	P28223	1	1
DB00640	P29274	1	1
DB00938	P07550	1	1
DB00603	P03372	1	1
DB01410	P04150	1	1
DB01224	P21728	1	1
DB00715	P08173	1	1
DB00835	P11229	1	1
DB00829	Q99928	1	1
DB00800	P21918	1	1
DB00925	P07550	1	1
DB00459	P04150	1	0
DB00246	P35462	1	1
DB00590	P35368	1	1
DB00679	P35348	1	1
DB01224	P21917	1	1
DB01200	P08908	1	1
DB00897	O14764	1	1
DB01215	P24046	1	1
DB01149	P31645	1	1
DB01104	P31645	1	1
DB00611	P41143	1	1
DB00434	P11229	1	1
DB00780	P21397	1	1
DB00231	P34903	1	1
DB00228	P14867	1	1
DB00921	P35372	1	1
DB06216	P21917	1	1
DB00750	Q14524	1	1
DB00334	P08173	1	1
DB00611	P35372	1	1
DB00367	P03372	1	1
DB01142	P41595	1	1
DB01186	P18089	1	1
DB01238	P08173	1	1
DB01577	P18089	1	1
DB00810	P11229	1	1
DB00186	P28476	1	1
DB00661	Q12809	1	1
DB00368	P08913	1	1
DB00458	P31645	1	1
DB00195	P07550	1	1
DB01238	P18825	1	1
DB00683	P34903	1	1
DB00728	P08172	1	1
DB00721	Q8TCU5	1	1
DB00404	P30536	1	1
DB00368	P08588	1	1
DB00349	P24046	1	1
DB00497	P08908	1	0
DB00661	Q14524	1	1
DB00231	P28472	1	1
DB00734	P35462	1	1
DB01064	P13945	1	1
DB01142	P25100	1	1
DB01186	P21918	1	1
DB00734	P21917	1	1
DB06216	P28222	1	1
DB00248	P18089	1	1
DB00477	P14416	1	1
DB00187	P08588	1	1
DB00540	P08172	1	1
DB00975	O76074	1	1
DB01142	P25021	1	1
DB00953	P28222	1	1
DB00714	P41595	1	1
DB00186	P18505	1	1
DB01162	P25100	1	1
DB00804	P11229	1	1
DB00367	P10275	1	1
DB01215	P18507	1	1
DB00937	P23975	1	1
DB00714	P08908	1	1
DB01159	Q8TCU5	1	1
DB00813	P35372	1	1
DB01173	Q8TCU5	1	1
DB00496	P08173	1	1
DB00897	P48169	1	1
DB00622	P20309	1	1
DB00231	O14764	1	1
DB00246	P08912	1	1
DB00318	P41145	1	1
DB01591	P08172	1	1
DB01036	P20309	1	1
DB00842	P28472	1	1
DB01558	Q99928	1	1
DB00268	P18825	1	1
DB00307	P19793	1	1
DB00586	P35354	1	1
DB01226	P20309	1	1
DB00489	P07550	1	1
DB00458	P28223	1	1
DB00373	P07550	1	1
DB00248	P14416	1	1
DB00227	P04035	1	1
DB00216	P41595	1	1
DB06216	P25021	0.999999	1
DB00408	P28223	0.999999	1
DB00398	P35968	0.999999	1
DB00621	P10275	0.999999	1
DB01189	Q09470	0.999999	1
DB00431	P18505	0.999998	1
DB00966	P37231	0.999998	1
DB01254	P29317	0.999997	1
DB00458	Q9NZV8	0.999996	1
DB01115	P62158	0.999996	1
DB01268	P17948	0.999995	1
DB06216	P28223	0.999995	1
DB00623	P21728	0.999995	1
DB01159	Q9NPC2	0.999992	1
DB01105	Q8TCU5	0.999992	0
DB00773	P11388	0.99999	1
DB00363	P08912	0.999987	1
DB00381	Q13936	0.999986	1
DB00502	P14416	0.999983	1
DB00444	P04350	0.999947	0
DB00659	P16066	0.999936	0
DB00674	Q04844	0.999929	1
DB01273	P43681	0.999907	1
DB00246	P28221	0.999869	1
DB01291	P41595	0.999847	0
DB00398	P08235	0.999828	0
DB01132	P37231	0.999827	1
DB00952	P30939	0.999775	1
DB00247	P34969	0.999732	1
DB00651	P29274	0.999714	1
DB00185	P20309	0.999552	1
DB00477	P35368	0.999539	1
DB00623	P14416	0.999452	1
DB01014	P23219	0.998483	1
DB00316	P35354	0.99845	1
DB00678	P30556	0.998174	1
DB00393	P21817	0.997914	0
DB00401	Q13698	0.997541	1
DB01340	P12821	0.996777	1
DB01229	Q9H4B7	0.996662	1
DB00703	P22748	0.99626	1
DB01217	P11511	0.996065	1
DB01006	P11511	0.995971	1
DB00964	P08913	0.994918	1
DB00381	Q13698	0.99388	1
DB06287	P42345	0.992129	1
DB00869	P22748	0.991752	1
DB00384	Q03181	0.991032	0
DB00393	O60840	0.98923	1
DB00293	P04818	0.978237	1
DB00654	P43088	0.977541	1
DB01041	P35354	0.977201	1
DB01079	P28223	0.963602	1
DB00400	Q71U36	0.962845	0
DB00590	P17302	0.956188	0
DB00650	P04818	0.952118	1
DB00384	P51172	0.936208	1
DB00474	Q9UK17	0.932145	0
DB01069	P08912	0.931896	1
DB00277	P29275	0.929374	1
DB00651	P27815	0.918643	1
DB00724	P27487	0.894896	0
DB00768	P80511	0.887342	1
DB00749	P10275	0.843719	0
DB01119	P27487	0.798784	0
DB00949	Q13224	0.703198	1
DB01073	P13569	0.680916	0
DB00384	P04818	0.669185	0
DB00659	P41594	0.649156	1
DB00898	P23416	0.647216	1
DB01119	P08100	0.628026	0
DB00457	P36021	0.593931	0
DB00450	P35348	0.561166	1
DB00669	P23219	0.556737	0
DB00401	P15692	0.556388	0
DB00188	P17948	0.531754	0
DB06335	P27487	0.494416	1
DB01254	P22102	0.450909	0
DB00863	P23416	0.448887	0
DB00818	Q12791	0.404764	0
DB00482	P04049	0.331457	0
DB01127	P16066	0.300179	0
DB00834	P21817	0.251835	0
DB00350	Q9NSA0	0.220538	0
DB01017	P15692	0.206632	1
DB01367	P10415	0.188501	1
DB00296	O60706	0.12902	0
DB01041	Q99707	0.122915	0
DB00499	P35869	0.122152	1
DB00242	P07098	0.109543	0
DB00540	P00533	0.103306	0
DB00887	P55011	0.0819751	1
DB00449	P06276	0.0700453	1
DB01050	P11229	0.0620777	0
DB00533	Q16478	0.0504058	0
DB00317	Q9NR33	0.0492643	0
DB00619	P42768	0.0393072	0
DB00206	P04818	0.0354478	0
DB00763	O95622	0.0275015	0
DB01085	P53597	0.0241935	0
DB00537	P54284	0.0231555	0
DB00440	P05121	0.0227119	0
DB00210	Q13621	0.0225943	0
DB00842	O43497	0.0159041	0
DB00758	P62158	0.0154576	0
DB00227	Q92769	0.0141824	1
DB00694	P19838	0.0126414	0
DB01142	P15291	0.0115313	0
DB00358	P26447	0.00863902	0
DB01120	P27815	0.00821815	0
DB01254	P51692	0.00633937	1
DB00853	P11217	0.00514493	0
DB01254	P42684	0.00498211	1
DB01120	P31645	0.00478781	0
DB01218	O60840	0.00404424	0
DB00248	Q16853	0.00350733	0
DB00745	P30518	0.00329317	0
DB00909	P07814	0.00310415	0
DB00841	P29274	0.00289989	0
DB01161	Q01718	0.00276978	0
DB00808	O15554	0.00276565	0
DB01130	Q8NER1	0.0026893	0
DB00795	O14920	0.00254848	1
DB00282	P14867	0.0023516	0
DB00350	Q8NEB9	0.00218517	0
DB01126	P01189	0.0019152	0
DB00518	P22033	0.00173489	0
DB01008	P05177	0.00152986	0
DB04839	P35354	0.0014298	0
DB00656	Q99720	0.000954195	0
DB00358	Q15842	0.000701494	0
DB00594	P00749	0.000639166	1
DB00927	P16109	0.000506586	0
DB00313	Q8N1C3	0.00047756	0
DB00480	Q8N9I0	0.000419308	0
DB01113	Q07343	0.000374304	1
DB00724	Q9NR97	0.000309966	1
DB01280	P09884	0.000307286	1
DB00709	P22748	0.000244158	0
DB00593	P01133	0.000224428	0
DB00482	Q92793	0.000211541	0
DB01220	P29274	0.000188811	0
DB01586	Q16665	0.0001613	0
DB00287	P04745	0.000125982	0
DB01113	Q9Y233	9.74349e-05	1
DB00550	P07098	7.01984e-05	0
DB00548	P14679	6.01025e-05	1
DB00303	P05177	5.57179e-05	0
DB01042	P21964	5.56926e-05	0
DB00371	P35354	4.70435e-05	0
DB00442	Q15046	4.33739e-05	0
DB01656	P30518	4.08719e-05	0
DB01196	P11137	4.07329e-05	1
DB00388	P04818	4.0253e-05	0
DB00694	Q99707	3.64139e-05	0
DB00321	P42336	3.58562e-05	0
DB01035	P26196	2.52292e-05	0
DB01142	P09848	2.32219e-05	0
DB01195	P43116	1.55578e-05	0
DB00495	P20594	1.16108e-05	0
DB00393	P05120	1.07609e-05	0
DB00367	P54687	1.01758e-05	0
DB00230	P17213	7.42411e-06	0
DB00841	Q9UBK8	7.33118e-06	0
DB00218	P98170	6.81144e-06	0
DB00400	P27815	5.80603e-06	0
DB00484	P24046	4.82125e-06	0
DB00605	P27361	4.27063e-06	1
DB01181	Q13126	4.17041e-06	0
DB00680	P48067	3.94538e-06	0
DB00446	Q08828	3.37374e-06	0
DB00799	Q15788	2.96728e-06	0
DB00327	P30556	2.9324e-06	0
DB00197	Q00534	2.88102e-06	0
DB00724	P21673	2.47793e-06	0
DB00714	O95838	2.25748e-06	0
DB00641	P10828	2.15886e-06	0
DB06201	P28702	2.15467e-06	0
DB00222	Q09470	2.12678e-06	0
DB00356	P04746	1.83427e-06	0
DB01008	P00167	1.81451e-06	0
DB00288	P12259	1.57968e-06	0
DB01084	O60264	1.49768e-06	0
DB00184	P10515	1.34217e-06	0
DB00481	P46098	1.30496e-06	0
DB00248	P55011	1.17589e-06	0
DB00695	Q14494	9.9383e-07	0
DB00819	P06241	9.93603e-07	0
DB00162	P48544	8.63683e-07	0
DB00818	P56524	8.24431e-07	0
DB00631	Q9Y2I1	7.65715e-07	0
DB00481	P25021	7.49231e-07	0
DB00471	P48039	6.61479e-07	0
DB00836	Q9H4M7	4.70255e-07	0
DB00997	Q05397	4.68121e-07	0
DB01159	P06400	4.64912e-07	0
DB00731	Q09428	4.59657e-07	1
DB00695	P61158	3.53225e-07	0
DB01019	P43119	3.48778e-07	0
DB00641	P05107	3.47533e-07	1
DB01067	P22748	3.23637e-07	0
DB00277	O60603	3.06455e-07	0
DB00870	P07451	2.91683e-07	0
DB00712	Q92769	2.83e-07	0
DB01250	Q92769	2.72433e-07	0
DB01127	Q15078	2.40122e-07	0
DB00602	Q8NFW8	2.04812e-07	0
DB00828	Q14833	1.05262e-07	0
DB00731	P37231	1.02972e-07	1
DB00949	Q99928	9.16146e-08	0
DB00621	Q6IA69	6.63921e-08	0
DB00177	P78417	6.11054e-08	0
DB00665	P09622	6.07386e-08	0
DB01248	O43252	5.71711e-08	0
DB00642	Q13547	4.27862e-08	0
DB00204	Q14500	4.1387e-08	1
DB01181	P10276	3.25969e-08	0
DB01115	P30043	3.10842e-08	0
DB00296	P69905	2.3547e-08	0
DB00481	P61313	2.18948e-08	0
DB00472	P17302	2.14179e-08	0
DB00819	P48067	1.99006e-08	0
DB00448	Q13093	1.7386e-08	0
DB00887	P26447	1.70065e-08	0
DB00535	P19838	1.68966e-08	0
DB00979	P16581	1.66834e-08	0
DB01413	P04035	1.49308e-08	0
DB01188	Q99661	1.47732e-08	0
DB00282	P53355	1.34772e-08	0
DB00836	P05451	1.33459e-08	0
DB00693	P41145	1.32939e-08	0
DB00727	P02745	1.17539e-08	0
DB01409	P31151	1.01207e-08	0
DB00612	Q00653	1.00579e-08	0
DB00216	O95180	1.00269e-08	0
DB00276	P56817	9.25694e-09	0
DB00302	O75936	6.48988e-09	0
DB00709	P27824	5.75246e-09	0
DB00250	P11229	5.7446e-09	0
DB00204	P14618	5.20057e-09	0
DB00608	P09210	5.15837e-09	1
DB00693	O14983	4.28813e-09	0
DB00900	Q08188	4.00793e-09	0
DB01611	P25786	3.07049e-09	0
DB00440	Q13547	2.84188e-09	0
DB01151	Q9Y5Y6	2.22178e-09	0
DB00529	Q08499	2.11732e-09	0
DB01128	P20823	1.80527e-09	0
DB00328	P25100	1.76335e-09	0
DB01216	P42081	1.60528e-09	0
DB01142	P11172	1.56795e-09	0
DB00927	P08631	1.39831e-09	0
DB00929	Q9UK23	1.37856e-09	0
DB00313	P28223	1.08728e-09	0
DB00390	P00749	8.11234e-10	0
DB00330	Q96QT4	7.36544e-10	0
DB01136	Q9NPB1	6.8295e-10	0
DB00927	Q96LB9	6.75545e-10	0
DB00950	P53597	6.42183e-10	0
DB00203	P45844	6.2507e-10	0
DB00851	P43681	5.46633e-10	0
DB01275	Q16651	5.38377e-10	0
DB00906	Q9NP99	4.41314e-10	0
DB00951	P08912	4.17558e-10	0
DB00418	Q6IA69	4.13067e-10	0
DB00273	P51149	3.89841e-10	0
DB01427	Q99542	2.97801e-10	0
DB00641	P19235	2.87793e-10	0
DB01030	P55017	2.73886e-10	0
DB00422	O43570	2.72644e-10	0
DB00465	P10721	2.69926e-10	0
DB01014	O60547	2.33961e-10	0
DB01008	P05981	2.32512e-10	0
DB01113	O00222	2.03146e-10	0
DB00734	Q12756	1.56848e-10	0
DB00700	P42768	1.36973e-10	0
DB01236	P18283	1.08056e-10	0
DB04844	Q02880	1.05195e-10	0
DB01409	P51553	1.04584e-10	0
DB00762	O95182	1.03446e-10	0
DB01356	Q96SL4	1.00337e-10	0
DB00869	P00813	7.62563e-11	0
DB00507	P33176	6.44929e-11	0
DB01181	P51553	6.25937e-11	0
DB00978	P52333	5.49827e-11	0
DB01177	P25024	4.78004e-11	0
DB00685	P49773	4.4452e-11	0
DB00564	Q9NQS7	2.95992e-11	0
DB01219	O43617	2.60706e-11	0
DB04839	P78362	2.57364e-11	0
DB00961	P32418	1.94715e-11	0
DB00368	P80075	1.83713e-11	0
DB00876	P98170	1.8224e-11	0
DB00252	P56524	1.80419e-11	0
DB00887	O95907	1.6947e-11	0
DB00205	Q9NPH2	1.31967e-11	0
DB00197	P30273	1.29019e-11	0
DB00906	Q8NFA2	1.22843e-11	0
DB01157	P31949	1.01209e-11	0
DB00845	Q16270	9.92472e-12	0
DB00181	O60678	9.88808e-12	0
DB01181	P09848	8.68757e-12	0
DB00949	Q86YB8	8.06328e-12	0
DB01611	Q15648	7.17948e-12	0
DB00916	Q14541	7.02279e-12	0
DB01233	P09619	6.72378e-12	0
DB00916	P48551	5.34483e-12	0
DB00228	P05120	5.31464e-12	0
DB00186	P23141	4.14594e-12	0
DB01073	P47985	3.56554e-12	0
DB01577	P10912	3.52155e-12	0
DB00200	Q96EY8	3.17488e-12	1
DB00478	Q9H228	2.41703e-12	0
DB01263	P18505	2.27699e-12	0
DB01115	Q05655	1.83006e-12	0
DB00590	Q13627	1.79802e-12	0
DB00307	P02760	1.39317e-12	0
DB00919	P08758	1.33647e-12	0
DB01117	O43676	1.32783e-12	0
DB00963	P09601	1.27905e-12	0
DB01019	P19634	1.2044e-12	0
DB01586	P08514	9.02754e-13	0
DB00408	P04746	8.85728e-13	0
DB00920	P25098	8.49085e-13	0
DB01206	P36544	7.62247e-13	0
DB00648	Q9UI32	7.60195e-13	0
DB00367	P30519	7.03389e-13	0
DB00654	P35626	6.82137e-13	0
DB04861	Q9H4B7	6.08878e-13	0
DB00776	P47871	5.66664e-13	0
DB01158	P14778	5.62936e-13	0
DB00337	O14717	5.28067e-13	0
DB00721	P09211	4.56631e-13	0
DB00595	P17302	4.50568e-13	0
DB01186	P23921	4.39847e-13	0
DB00572	P04070	4.10246e-13	0
DB00333	P21802	3.74387e-13	0
DB00843	P43080	3.47559e-13	0
DB00200	P62917	2.57836e-13	0
DB01008	P10646	2.46262e-13	0
DB00906	Q9Y5K3	2.26934e-13	0
DB00800	P30519	2.24105e-13	0
DB00541	P15529	1.64055e-13	0
DB00471	P05154	1.57149e-13	0
DB00799	Q92781	1.51691e-13	0
DB01044	P02585	1.51408e-13	0
DB01200	P07602	1.34863e-13	0
DB00907	P62993	1.20646e-13	0
DB04896	P04424	1.15133e-13	0
DB01416	Q13370	1.02582e-13	0
DB00292	P17812	9.85472e-14	0
DB01008	Q9NRX3	9.3707e-14	0
DB01238	P00918	7.78032e-14	0
DB00618	P62508	6.60193e-14	0
DB00694	P17707	6.08513e-14	0
DB01008	P09211	5.35592e-14	0
DB01156	P16083	4.19043e-14	0
DB01067	O15399	3.35996e-14	0
DB00994	P07384	2.88465e-14	0
DB01186	P78559	2.2246e-14	0
DB00238	P10828	1.81582e-14	0
DB00465	P22314	1.78316e-14	0
DB01195	Q9BYC2	1.53656e-14	0
DB00694	P68400	1.52108e-14	0
DB00907	P09238	1.50999e-14	0
DB00602	O43776	1.18422e-14	0
DB00368	P16473	1.11695e-14	0
DB01362	P23458	1.07862e-14	0
DB00591	P00533	1.06347e-14	0
DB00196	P11473	9.43976e-15	0
DB00619	O43447	7.97109e-15	0
DB00295	P61626	7.63878e-15	0
DB00297	P08243	7.58749e-15	0
DB01079	P16070	5.97321e-15	0
DB00502	Q16762	4.99629e-15	0
DB00419	Q16739	4.93929e-15	1
DB00800	P23258	4.21389e-15	0
DB00199	P03886	3.92599e-15	0
DB01186	P05546	3.91498e-15	0
DB00908	P22894	3.12584e-15	0
DB01250	P53355	3.01333e-15	0
DB01060	P42330	2.76428e-15	0
DB00375	P14625	2.32718e-15	0
DB00205	Q8WUI4	2.19301e-15	0
DB00557	P01189	1.97212e-15	0
DB01046	O15169	1.87936e-15	0
DB00861	P30838	1.83874e-15	0
DB00994	Q13627	1.7057e-15	0
DB00602	Q96I99	1.65594e-15	0
DB00318	Q9NY72	1.46849e-15	0
DB01064	P30613	1.37702e-15	0
DB06228	Q16270	1.2576e-15	0
DB01084	P11172	1.14917e-15	0
DB00210	P43235	1.12788e-15	0
DB00361	P28223	1.02653e-15	0
DB00910	O95865	9.68524e-16	0
DB00507	P14770	8.60218e-16	0
DB00980	P22314	7.77275e-16	0
DB00749	P10646	7.03623e-16	0
DB00978	O14874	6.54509e-16	0
DB00591	P11230	4.74147e-16	0
DB01120	Q9NR19	4.43644e-16	0
DB00861	Q9H169	4.38919e-16	0
DB00230	Q99418	3.32736e-16	0
DB00539	P01133	3.26778e-16	0
DB00978	O43837	3.12764e-16	0
DB00320	P33151	2.88316e-16	0
DB00966	P08574	2.62911e-16	0
DB00605	Q969G6	2.43912e-16	0
DB06216	O75251	2.24552e-16	0
DB00494	P08123	2.01203e-16	0
DB00642	P31939	1.99731e-16	1
DB06800	Q9NYX4	1.71628e-16	0
DB00369	Q13362	1.34858e-16	0
DB01410	Q16270	1.27824e-16	0
DB00257	P31751	1.1433e-16	0
DB00254	P15531	9.91068e-17	0
DB00549	Q08257	9.48273e-17	0
DB06695	P36873	8.67569e-17	0
DB00500	P28335	8.49045e-17	0
DB00656	P22607	8.1313e-17	0
DB00779	P06850	6.83042e-17	0
DB00263	Q14541	6.10311e-17	0
DB00964	P67775	5.76011e-17	0
DB05245	P49721	5.72978e-17	0
DB01100	Q92781	5.48574e-17	0
DB00871	P10696	5.281e-17	0
DB00794	Q99418	5.24184e-17	0
DB01174	P07437	4.85092e-17	0
DB00388	P29460	4.05988e-17	0
DB01006	P09467	2.8935e-17	0
DB01273	P78417	2.60892e-17	0
DB00222	O95865	2.52914e-17	0
DB01378	Q8IU85	2.25336e-17	0
DB00818	Q05655	1.51865e-17	0
DB00593	P10721	1.43806e-17	0
DB00475	Q01362	1.31183e-17	0
DB00700	P34969	1.0283e-17	0
DB00561	O43681	1.02558e-17	0
DB00876	Q86YB8	9.51835e-18	0
DB01595	P01133	9.16133e-18	0
DB00625	Q07817	8.8226e-18	0
DB01595	P11717	8.12296e-18	0
DB00369	Q05940	7.1333e-18	0
DB05246	O94925	6.96657e-18	0
DB00349	P60900	6.34708e-18	0
DB00377	P04118	4.94988e-18	0
DB00962	P19367	3.87313e-18	0
DB00673	P80511	3.61891e-18	0
DB00842	P15170	3.32e-18	0
DB06216	O75676	3.26228e-18	0
DB00732	P68871	2.92399e-18	0
DB01143	P20339	2.42883e-18	0
DB00349	P02788	1.8701e-18	0
DB00929	Q13085	1.84416e-18	0
DB00363	Q8NFW8	1.58089e-18	0
DB01186	P14618	1.19863e-18	0
DB00678	Q9P2W7	1.07085e-18	0
DB00962	P02649	7.93836e-19	0
DB00714	P23743	7.92617e-19	0
DB01058	P12271	6.13141e-19	0
DB00731	P51659	4.81921e-19	0
DB00996	P20810	3.90541e-19	0
DB01224	P06241	3.71445e-19	0
DB00598	P10826	3.40771e-19	0
DB00573	P56556	2.46827e-19	0
DB00976	P09622	1.71546e-19	0
DB00369	P04234	1.65249e-19	0
DB01367	P50416	1.50256e-19	0
DB00690	Q12756	1.44286e-19	0
DB00759	Q8IVA8	1.29238e-19	0
DB00448	P49137	1.14815e-19	0
DB01230	P30559	9.58703e-20	0
DB00310	P36959	9.04675e-20	0
DB01400	P20941	9.03723e-20	0
DB00979	P80192	8.27192e-20	0
DB00339	P62491	6.22362e-20	0
DB00950	O00206	5.62774e-20	0
DB06216	Q16270	4.00743e-20	0
DB00228	Q16775	3.89807e-20	0
DB00538	P68371	3.71609e-20	0
DB00490	P60174	3.60066e-20	0
DB01129	P07900	2.78604e-20	0
DB00872	P20823	2.10659e-20	0
DB00285	P41240	2.00833e-20	0
DB00264	P49915	1.71532e-20	0
DB01050	P20138	1.71177e-20	0
DB01591	Q9Y478	1.08023e-20	0
DB06402	P08100	9.82449e-21	0
DB01329	Q14494	8.35631e-21	0
DB00215	P11586	8.16271e-21	0
DB01184	Q9P0J0	7.32398e-21	0
DB00981	P11217	6.81944e-21	0
DB00708	Q14541	6.30678e-21	0
DB00246	P13688	4.04917e-21	0
DB00978	Q96HD9	4.02821e-21	0
DB00384	P09488	3.32812e-21	0
DB00784	P26440	3.1934e-21	0
DB00842	Q9UNN8	2.66201e-21	0
DB00868	Q15119	2.43405e-21	0
DB00949	Q9P0J0	2.00891e-21	0
DB01261	Q9UMX2	1.40095e-21	0
DB01364	Q9Y5K3	1.31261e-21	0
DB00412	P01116	1.25883e-21	0
DB01018	Q9Y6M9	1.13609e-21	0
DB00297	Q5JAM2	9.89731e-22	0
DB00310	P08123	9.35088e-22	0
DB00193	P00441	9.17572e-22	0
DB00919	P68400	8.71804e-22	0
DB01558	P01024	7.28305e-22	0
DB01095	Q53H96	6.75677e-22	0
DB00876	O15399	5.51308e-22	0
DB00280	Q9NS18	5.24411e-22	0
DB00904	O43681	3.84054e-22	0
DB00961	P40937	2.77757e-22	0
DB00503	P02675	2.49142e-22	0
DB00339	Q9NNX6	2.03452e-22	0
DB00580	P02776	2.00433e-22	0
DB00612	P34896	1.80367e-22	0
DB00623	Q15118	1.24803e-22	0
DB00370	P00374	1.22077e-22	0
DB01043	P53355	1.13833e-22	0
DB00611	Q9BZ11	1.0734e-22	0
DB01030	P68871	1.01094e-22	0
DB00964	P25789	8.10929e-23	0
DB01112	P11474	5.75394e-23	0
DB00804	P06396	3.34581e-23	0
DB01013	Q9UNN8	3.1388e-23	0
DB06698	Q9BY49	2.88796e-23	0
DB00542	P49789	2.88253e-23	0
DB00860	P21796	2.58357e-23	0
DB00878	Q9BW91	2.24336e-23	0
DB00186	Q15119	2.11598e-23	0
DB00185	P02778	1.49257e-23	0
DB00674	P12081	1.29392e-23	0
DB00784	P31153	1.07053e-23	0
DB00679	P43004	9.21528e-24	0
DB00515	O15269	6.73906e-24	0
DB01168	O00204	6.13764e-24	0
DB01332	P68366	5.72061e-24	0
DB00497	P33402	5.32418e-24	0
DB01064	P28482	5.0269e-24	1
DB04845	P32239	4.58305e-24	0
DB00976	P02746	3.82454e-24	0
DB06212	P31994	3.80044e-24	0
DB00952	P19438	3.74335e-24	0
DB00489	P63096	3.23083e-24	0
DB00981	P02458	3.02874e-24	0
DB00857	P48552	2.61828e-24	0
DB00687	P25774	1.79661e-24	0
DB00433	O15169	1.76541e-24	0
DB01205	P21589	1.75933e-24	0
DB00202	P05556	1.59356e-24	0
DB00246	P37023	1.46831e-24	0
DB00897	P51692	1.46379e-24	0
DB01264	P17900	1.3006e-24	0
DB00548	P01138	4.56649e-25	0
DB01410	P09238	4.52644e-25	0
DB00714	P27824	4.50795e-25	0
DB00897	Q9UBT6	4.46821e-25	0
DB04572	P54819	3.71498e-25	0
DB00925	P30085	3.0657e-25	0
DB00844	P31151	3.05074e-25	0
DB00375	Q13639	2.73857e-25	0
DB01019	O95573	2.51156e-25	0
DB00679	P16455	2.35585e-25	0
DB00355	P36959	1.82402e-25	0
DB00438	Q8WVQ1	1.54598e-25	0
DB01104	P00374	1.43404e-25	0
DB00486	P36897	1.00058e-25	0
DB00996	P00709	4.04957e-26	0
DB01080	P22392	2.12764e-26	0
DB00231	Q10588	2.04095e-26	0
DB00963	P45877	1.43341e-26	0
DB00978	P05452	1.13503e-26	0
DB00715	P62993	1.08721e-26	0
DB01416	P62330	8.97532e-27	0
DB04844	P56181	6.52247e-27	0
DB00423	Q15181	5.40969e-27	0
DB00176	P10827	2.16931e-27	0
DB06800	Q9ULA0	1.6542e-27	0
DB00472	P54710	1.48895e-27	0
DB00501	P41235	7.81606e-28	0
DB01238	O75380	7.04811e-28	0
DB01226	Q99542	6.63201e-28	0
DB00199	P22061	4.63791e-28	0
DB00782	O75676	4.53916e-28	0
DB00293	P61626	2.93838e-28	0
DB00899	P09382	2.06047e-28	0
DB01112	Q15118	1.90012e-28	0
DB00925	Q92876	1.75194e-28	0
DB00706	P08107	1.68602e-28	0
DB01162	P04350	1.41751e-28	0
DB01044	P21673	1.33839e-28	0
DB00980	P02461	1.26347e-28	0
DB00915	Q9UL54	1.14818e-28	0
DB01072	Q8NEB9	9.14926e-29	0
DB00535	P10644	8.86946e-29	0
DB00674	P12235	7.525e-29	0
DB01263	P01857	6.4153e-29	0
DB00850	O14920	5.73565e-29	0
DB00293	P54368	5.47049e-29	0
DB00485	P18507	5.03097e-29	0
DB01258	P07948	4.54039e-29	0
DB00757	Q9NRX3	3.69458e-29	0
DB01072	P43088	2.99934e-29	0
DB01238	P50281	1.72882e-29	0
DB01329	P35916	1.29482e-29	0
DB06201	P08311	1.09763e-29	0
DB00919	P20941	6.50422e-30	0
DB00959	P23284	4.37994e-30	0
DB01140	O14764	1.00111e-30	0
DB00195	P16083	7.14804e-31	0
DB01610	P01138	3.42776e-31	0
DB01329	O14649	3.05731e-31	0
DB00501	P27824	2.63096e-31	0
DB00193	P25311	2.55165e-31	0
DB00960	Q92696	2.4215e-31	0
DB01050	Q9UNI1	1.21698e-31	0
DB00998	P78536	9.53904e-32	0
DB00529	Q96GD4	8.13779e-32	0
DB00611	O15530	6.12532e-32	0
DB00833	O43447	3.92025e-32	0
DB00915	P61024	3.89616e-32	0
DB00349	P30419	3.81329e-32	0
DB00603	P48039	3.50568e-32	0
DB00280	Q05655	2.99558e-32	0
DB00967	P53355	1.38805e-32	0
DB00575	P62745	6.99263e-33	0
DB01130	P02818	1.86121e-33	0
DB00961	Q03013	1.36727e-33	0
DB01610	P35346	4.46911e-34	0
DB00224	P01100	2.04333e-34	0
DB00904	P07948	1.77428e-34	0
DB01331	P02745	1.48159e-34	0
DB00177	Q9UQM7	1.09427e-34	0
DB00521	Q9HB21	1.964e-35	0
DB00687	P53674	1.80553e-35	0
DB00567	P05019	1.35461e-35	0
DB01182	P30084	4.66376e-36	0
DB00283	Q9UGN5	4.08547e-36	0
DB00319	P50613	9.30025e-37	0
DB00760	P54710	0	0
DB00937	Q9UQM7	0	0
DB00754	P07998	0	0
DB01203	P49336	0	0
DB00292	Q13554	0	0
DB00450	P17538	0	0
DB01167	Q7LG56	0	0
DB00176	O60551	0	0
DB00697	P00568	0	0
DB01167	P27986	0	0
DB00543	P22694	0	0
DB06204	P84077	0	0
DB00654	Q13557	0	0
DB00857	Q9HCP0	0	0
DB00479	P07741	0	0
DB00932	Q16613	0	0

## Sheet: Fold-8
Drug	Protein	Predicted Score	True Label
DB01224	P08173	1	1
DB01036	P08173	1	1
DB01156	P23975	1	1
DB01162	P35348	1	1
DB06204	P35372	1	1
DB01595	P34903	1	1
DB00368	P18825	1	1
DB00320	P41595	1	1
DB01242	P31645	1	1
DB00191	Q01959	1	1
DB00734	P35348	1	1
DB00715	P23975	1	1
DB01215	P47870	1	1
DB00344	P23975	1	1
DB06204	P41143	1	1
DB00622	P35348	1	1
DB00896	P04150	1	1
DB00937	Q01959	1	1
DB00690	P24046	1	1
DB00458	P35348	1	1
DB01224	P35348	1	1
DB01577	P27338	1	1
DB00396	P03372	1	1
DB00540	P11229	1	1
DB01364	P23975	1	1
DB00201	P30542	1	1
DB00960	P07550	1	1
DB01215	P18505	1	1
DB00842	P48169	1	1
DB00674	Q15822	1	1
DB01193	P07550	1	1
DB00598	P07550	1	1
DB00831	P14416	1	1
DB00285	P23975	1	1
DB01142	P08908	1	1
DB00334	P21728	1	1
DB00363	P35348	1	1
DB00324	P04150	1	1
DB00334	P08908	1	1
DB06216	P08913	1	1
DB00540	P28223	1	1
DB00476	Q01959	1	1
DB00363	P08908	1	1
DB00247	P08908	1	1
DB00321	P08913	1	1
DB01618	P14416	1	1
DB00897	Q8N1C3	1	1
DB00186	P47870	1	1
DB01215	P28472	1	1
DB00186	P14867	1	1
DB00842	P47870	1	1
DB01068	O14764	1	1
DB00285	P31645	1	1
DB00783	P03372	1	1
DB00363	P28221	1	1
DB01224	P18089	1	1
DB01068	P34903	1	1
DB00540	P35348	1	1
DB00714	P21728	1	1
DB01200	P18089	1	1
DB00714	P28335	1	1
DB04844	P30542	1	0
DB00264	P08588	1	1
DB00696	P35368	1	1
DB00953	P28221	1	1
DB01174	P48169	1	1
DB06216	P41595	1	1
DB00475	O14764	1	1
DB01238	P08172	0.999999	1
DB00312	P43681	0.999999	1
DB00829	P28476	0.999999	1
DB00201	P29274	0.999999	1
DB00450	P35372	0.999999	0
DB01183	P41145	0.999999	1
DB01105	P31645	0.999997	1
DB00675	P03372	0.999997	1
DB01151	P08912	0.999997	1
DB00794	P42262	0.999997	1
DB01161	Q01959	0.999996	1
DB00623	P62158	0.999996	1
DB00484	P18089	0.999993	1
DB00413	P41595	0.99999	1
DB01623	P14416	0.99999	1
DB00499	P10275	0.99999	1
DB00457	Q12809	0.999989	1
DB00421	P08235	0.999988	1
DB01198	P14867	0.999986	1
DB00231	P18507	0.999986	1
DB00401	Q14524	0.999986	0
DB00920	Q08499	0.999981	1
DB01595	P18507	0.99998	1
DB00661	Q00975	0.999979	1
DB00861	P35354	0.999975	1
DB01226	P36544	0.999975	0
DB01165	P11388	0.999968	1
DB00295	P41145	0.999959	1
DB00909	O43570	0.999959	1
DB00334	P20309	0.999915	1
DB00228	Q09470	0.999912	1
DB01174	P42262	0.999897	1
DB00210	P13631	0.999889	1
DB00388	P35368	0.999883	1
DB00813	P41145	0.999873	1
DB00459	P10826	0.999871	1
DB00612	P08588	0.999864	1
DB00605	P23219	0.99986	1
DB00594	P78348	0.999814	1
DB00465	P35354	0.999792	1
DB01200	P41595	0.999741	1
DB00363	P50406	0.999725	1
DB00788	P35354	0.999717	1
DB01229	P10415	0.99967	1
DB00809	P08172	0.999581	1
DB00457	P25100	0.999511	1
DB00836	P41143	0.999491	1
DB01656	Q07343	0.999437	1
DB00210	P28702	0.999431	1
DB00905	P35368	0.999378	0
DB00377	P46098	0.999248	1
DB00280	Q9NZV8	0.999185	1
DB01254	P10721	0.999172	1
DB00796	P30556	0.999034	1
DB01189	P03886	0.99903	1
DB00991	P35354	0.999006	1
DB00381	Q14654	0.998903	0
DB01098	P04035	0.998685	1
DB01254	P09619	0.998649	1
DB00820	O76074	0.998614	1
DB00912	P37231	0.998475	1
DB00661	P54284	0.998418	1
DB00619	P09619	0.998257	1
DB01248	Q9H4B7	0.997744	1
DB01100	Q12809	0.997515	1
DB00619	P07949	0.996951	1
DB00334	P08912	0.996623	1
DB01268	P36888	0.993966	1
DB00674	Q07001	0.992923	1
DB00740	Q14524	0.99262	1
DB01039	Q07869	0.992229	1
DB00834	P06401	0.991962	1
DB00185	P11229	0.991685	1
DB00449	P08913	0.989683	1
DB00334	P50406	0.987787	1
DB00909	P21397	0.986729	1
DB00724	Q9NYK1	0.986538	1
DB00184	P43681	0.985304	1
DB00572	P08912	0.982731	1
DB01079	P28335	0.977239	1
DB00441	P04818	0.977029	1
DB01064	O00459	0.970992	1
DB00749	P23219	0.96285	1
DB00412	P37231	0.962589	1
DB01035	Q9Y5Y9	0.958383	0
DB00184	P36544	0.953231	1
DB01273	P32297	0.952724	1
DB00471	P09917	0.95071	1
DB01023	Q08289	0.945521	1
DB00273	P14867	0.94012	1
DB00669	P18825	0.930059	0
DB00184	P35462	0.904633	0
DB00203	Q13956	0.901928	1
DB01118	P08588	0.900886	1
DB00484	P18825	0.896491	1
DB00661	P31645	0.895464	1
DB01080	P43115	0.88059	0
DB00912	Q09428	0.839906	1
DB00411	Q12791	0.828056	0
DB00450	P14416	0.828056	1
DB01406	P59768	0.828056	0
DB00197	P37231	0.806304	1
DB01409	P20309	0.77956	1
DB01188	P27707	0.706533	0
DB00910	P11473	0.694117	1
DB00929	P37231	0.69372	0
DB00216	P34969	0.650187	1
DB00659	Q13255	0.639941	1
DB00861	Q12809	0.604859	0
DB01097	Q14289	0.585568	1
DB00908	P35462	0.564567	0
DB00975	P05412	0.561723	0
DB00530	O75469	0.481915	1
DB01221	O60391	0.461181	0
DB01083	Q15067	0.453869	0
DB00482	P18545	0.373025	0
DB01011	P15121	0.336412	0
DB00369	P10275	0.330399	0
DB00357	P11511	0.330078	1
DB00050	P05164	0.294183	0
DB00543	P14867	0.232994	1
DB00585	P25021	0.130824	1
DB00374	Q03181	0.0942237	1
DB00316	P09104	0.0874336	0
DB00433	Q99250	0.0801009	0
DB00176	Q9H244	0.0625644	0
DB00661	Q99062	0.047679	0
DB00531	P00492	0.0268747	0
DB04930	P34995	0.0216642	0
DB00883	P14679	0.0155173	0
DB01158	P42261	0.0146523	0
DB00152	P30542	0.00909931	0
DB01032	P27707	0.00482456	0
DB00542	Q13200	0.00453768	0
DB00254	P42345	0.00424868	0
DB00050	P98164	0.0041517	0
DB00162	P23378	0.00339261	0
DB00287	P20701	0.00327458	0
DB00996	O14649	0.00234744	0
DB01148	P06401	0.00213203	0
DB00273	Q9H3N8	0.00161188	0
DB00162	P00352	0.00144561	1
DB00806	P07686	0.00131111	0
DB01393	Q05397	0.00114314	0
DB01612	P04150	0.00109331	0
DB01174	Q14654	0.000971535	0
DB01114	P18507	0.000694304	0
DB01088	Q16620	0.000636086	0
DB00200	O60494	0.000579693	1
DB00712	P30085	0.000435027	0
DB01261	P48048	0.000365477	0
DB00586	P78348	0.000304041	1
DB06212	P37288	0.000263005	1
DB01013	P10826	0.000236914	0
DB01169	Q16881	0.000184715	1
DB04896	Q05586	0.000129984	1
DB00203	Q92793	0.000125869	0
DB00630	P62258	0.000125395	0
DB00602	O00555	7.41614e-05	0
DB01148	P13945	6.43081e-05	0
DB00751	P08581	4.97413e-05	0
DB00783	Q9P0Z9	4.32851e-05	0
DB01128	P62258	3.97821e-05	0
DB00321	O43526	3.50392e-05	1
DB00287	P56696	3.08181e-05	0
DB01106	P11413	2.28718e-05	0
DB00368	Q10472	1.4289e-05	0
DB00887	P24046	1.37629e-05	0
DB00862	P78362	9.32743e-06	0
DB00640	P49286	8.78772e-06	0
DB00822	P09172	7.56559e-06	1
DB00598	P43115	6.87859e-06	0
DB01185	P11413	6.29186e-06	0
DB01032	Q16773	5.41714e-06	0
DB01406	P09874	5.2807e-06	0
DB01324	P35869	4.80043e-06	0
DB00811	P08620	4.67375e-06	0
DB01275	P08236	3.96365e-06	0
DB00903	P25705	3.85886e-06	0
DB00874	P34896	2.13944e-06	0
DB00642	P55196	2.0377e-06	0
DB00235	Q9Y2I1	1.94303e-06	0
DB01106	P35372	1.68196e-06	0
DB00593	O43497	1.61191e-06	1
DB00915	P14416	1.54363e-06	1
DB01069	P21817	1.38822e-06	0
DB00486	P43681	1.33714e-06	0
DB01005	Q9NY72	1.28316e-06	0
DB00973	Q01718	1.19309e-06	0
DB00845	P30085	9.97825e-07	0
DB01110	P39023	9.18015e-07	0
DB01217	P17405	7.02208e-07	0
DB00784	Q99808	4.47915e-07	0
DB01258	P00813	4.36811e-07	0
DB00809	P12268	4.21527e-07	0
DB01275	Q16853	3.90429e-07	1
DB00480	O14788	3.86362e-07	1
DB01219	P18089	3.65578e-07	0
DB00640	Q9NWZ3	3.18221e-07	0
DB01006	P05187	2.43296e-07	0
DB00828	P20701	2.08596e-07	0
DB01356	P50613	1.54906e-07	0
DB01247	P28476	1.43203e-07	0
DB00248	P11230	1.39027e-07	0
DB01100	P42263	1.29115e-07	0
DB01132	O14788	1.25956e-07	0
DB00203	P07900	1.09211e-07	0
DB01017	P01584	1.05583e-07	1
DB00207	P17342	1.03505e-07	0
DB00207	P50213	9.40236e-08	0
DB01241	P31350	9.01198e-08	0
DB00594	P49354	8.96815e-08	0
DB01591	P48051	7.98475e-08	0
DB00967	P10275	7.89867e-08	0
DB01264	P11498	7.43355e-08	0
DB01268	P19440	6.435e-08	0
DB00401	O43175	4.92501e-08	0
DB01151	P11712	4.67801e-08	0
DB00423	P19438	4.50356e-08	0
DB00615	Q07864	4.14253e-08	0
DB00851	P04632	3.54458e-08	0
DB00559	P10827	2.44403e-08	0
DB00696	P35869	1.76583e-08	0
DB00990	P11511	1.64926e-08	1
DB00395	P48029	1.61044e-08	0
DB00280	P07202	1.53106e-08	0
DB00185	P62942	1.14576e-08	0
DB01219	P62837	1.10417e-08	0
DB00321	P28482	1.00937e-08	0
DB00261	P10826	9.68959e-09	0
DB01194	P35398	9.53062e-09	0
DB00630	P49841	8.33759e-09	0
DB01048	Q9BYF1	8.21961e-09	0
DB01136	P18505	6.26771e-09	0
DB00261	P34972	5.8618e-09	0
DB00293	P49721	5.01396e-09	0
DB00268	P23945	4.3563e-09	0
DB00431	P30419	3.647e-09	0
DB00278	P16519	3.13177e-09	0
DB00482	P07510	2.76268e-09	0
DB01258	Q14494	2.39506e-09	0
DB01193	O60706	2.31125e-09	0
DB00973	P09417	1.84249e-09	0
DB00367	P31939	1.77505e-09	0
DB00929	Q53H96	1.65832e-09	0
DB00331	P09467	1.3269e-09	0
DB00529	P00491	1.31496e-09	0
DB00602	Q9NR33	1.1418e-09	0
DB01084	P15382	1.09745e-09	0
DB01118	Q8N159	1.09734e-09	0
DB00759	P38606	1.09423e-09	0
DB00966	P04626	9.32831e-10	0
DB00278	P07098	6.76722e-10	0
DB00916	P11717	6.51487e-10	0
DB00586	P04183	5.94249e-10	0
DB01337	P49286	5.03922e-10	0
DB00254	P49419	4.6958e-10	0
DB00731	P07225	3.99827e-10	0
DB00310	Q15822	3.58293e-10	0
DB01219	P16473	3.40085e-10	0
DB01196	P05154	2.65456e-10	0
DB00908	P54278	1.99095e-10	0
DB01076	P23434	1.70548e-10	0
DB00762	Q9Y296	1.44858e-10	0
DB00175	P00736	1.4173e-10	0
DB01042	Q00169	1.18023e-10	0
DB00193	P19634	1.07084e-10	0
DB01044	P34903	9.83187e-11	0
DB01024	P22102	5.77278e-11	0
DB00379	P51178	5.65414e-11	0
DB00423	Q16853	4.95925e-11	0
DB00900	P26640	4.95605e-11	0
DB00324	P49588	4.86329e-11	0
DB00308	P62508	3.92525e-11	0
DB06228	Q9NQS7	3.7541e-11	0
DB00530	O43175	3.74187e-11	0
DB01032	P68133	3.47062e-11	0
DB00198	P30419	3.37547e-11	0
DB00495	P07384	3.13674e-11	0
DB00547	P33176	2.92228e-11	0
DB00434	Q99460	2.43763e-11	0
DB01024	P12268	2.27667e-11	1
DB00418	O00459	2.26468e-11	0
DB00050	P28223	2.046e-11	0
DB00431	O95190	1.78819e-11	0
DB00350	Q99661	1.22364e-11	0
DB00475	Q9UL51	1.05067e-11	0
DB00878	Q92887	9.73242e-12	0
DB00471	P45844	9.48386e-12	0
DB01115	P43403	9.30603e-12	0
DB00471	Q13370	8.74264e-12	0
DB00991	Q9UHW9	6.56725e-12	0
DB00339	P51178	5.8313e-12	0
DB04930	P23945	4.78268e-12	0
DB00180	P35398	4.14643e-12	0
DB00362	P05093	3.35811e-12	0
DB00339	Q9NQX3	2.94136e-12	0
DB01059	P80511	2.79907e-12	0
DB00969	P08235	2.55948e-12	0
DB00200	Q9NWZ3	2.44756e-12	0
DB00358	Q13370	2.07914e-12	0
DB00772	P48735	1.59278e-12	0
DB01115	P09693	1.42359e-12	0
DB00484	P29034	1.2608e-12	0
DB01211	Q07837	1.20338e-12	0
DB00999	P32119	1.17534e-12	0
DB01088	P53609	1.16192e-12	0
DB01087	P16083	1.15701e-12	1
DB00210	P17752	1.15235e-12	0
DB00712	P14618	9.94563e-13	0
DB00808	O43837	8.51059e-13	0
DB00672	O60701	6.79611e-13	0
DB00718	P12314	6.65907e-13	0
DB00374	P17600	6.43418e-13	0
DB00549	P07550	6.02391e-13	0
DB00871	P14410	4.64387e-13	0
DB01215	P47901	4.39851e-13	0
DB00881	P04075	4.10227e-13	0
DB00193	P19793	3.77664e-13	0
DB00908	Q6P996	3.72755e-13	0
DB00200	P61586	3.29708e-13	0
DB01261	P01730	3.16809e-13	0
DB00768	P29474	2.9791e-13	0
DB01174	P22695	2.72311e-13	0
DB00742	P12081	1.72672e-13	0
DB00222	P30084	1.58661e-13	0
DB00742	Q96HD9	1.57893e-13	0
DB01067	P18545	1.38736e-13	0
DB00853	P17900	1.13393e-13	0
DB00949	P48551	1.13268e-13	0
DB01048	P08620	9.98257e-14	0
DB05246	Q96RD7	9.09987e-14	0
DB00745	P14543	7.50917e-14	0
DB00543	P35916	6.38346e-14	0
DB00845	P07686	5.53017e-14	0
DB00334	P20248	4.56765e-14	0
DB00520	P27708	4.21611e-14	0
DB01188	Q9UQF2	4.18029e-14	0
DB01340	P22033	4.04061e-14	0
DB00709	P32418	3.75692e-14	0
DB00268	Q8IWT1	3.01852e-14	0
DB01229	Q9ULK0	2.7955e-14	0
DB01141	P62508	2.55354e-14	0
DB01340	P69905	2.18835e-14	0
DB01035	P16233	2.06815e-14	0
DB01248	Q96QT4	2.0183e-14	0
DB00972	P15151	1.72718e-14	0
DB00560	P05230	1.69324e-14	0
DB01128	P11310	1.5882e-14	0
DB00618	Q13936	1.48272e-14	0
DB00449	P30559	1.41535e-14	0
DB00988	P06493	1.38746e-14	0
DB00302	Q99250	1.3255e-14	0
DB00978	P15151	1.30999e-14	0
DB01050	P02671	1.20323e-14	0
DB00211	P09622	1.17027e-14	0
DB01047	P50607	1.10895e-14	0
DB00820	Q9BZX2	1.01023e-14	0
DB01162	P55017	9.84749e-15	0
DB00563	P48745	9.32146e-15	0
DB00872	P47989	4.84869e-15	0
DB00313	Q13748	4.72556e-15	0
DB00477	P05019	4.28429e-15	0
DB00437	P30532	4.09038e-15	0
DB00648	O15269	3.13629e-15	0
DB00254	O95190	2.4055e-15	0
DB00415	Q9BYF1	2.15513e-15	0
DB01159	P37173	2.12889e-15	0
DB00878	P00709	2.05991e-15	0
DB00759	Q9BVJ7	2.04836e-15	0
DB00698	Q9UL51	2.02059e-15	0
DB01098	P41180	2.01756e-15	0
DB00299	P01024	1.84269e-15	0
DB01258	P19622	1.71505e-15	0
DB00700	O60547	1.591e-15	0
DB00776	P04406	1.57351e-15	0
DB00870	P35243	1.55554e-15	0
DB00377	P04271	1.52109e-15	0
DB00524	P01730	1.19242e-15	0
DB00572	P23381	1.10734e-15	0
DB01012	P62714	1.05175e-15	0
DB01012	P35916	1.02514e-15	0
DB00444	P17752	8.50945e-16	0
DB00382	P15151	7.67028e-16	0
DB00496	P62837	7.49446e-16	0
DB01082	P23368	6.88959e-16	0
DB01378	P20333	5.70572e-16	0
DB04861	P62714	5.69983e-16	0
DB00650	P04049	3.20557e-16	0
DB00718	Q9UK23	3.18368e-16	0
DB00450	P08729	3.16361e-16	0
DB04861	O15145	2.67139e-16	0
DB00730	Q02643	2.3277e-16	0
DB00715	O43424	1.66544e-16	0
DB01035	Q5JAM2	1.63269e-16	0
DB00515	P46098	1.22105e-16	0
DB00541	P14784	1.21385e-16	0
DB00415	O15554	1.20475e-16	0
DB00334	P14550	1.1694e-16	0
DB00533	P15502	8.58195e-17	1
DB00276	P08100	7.86179e-17	0
DB00273	Q00536	7.50252e-17	0
DB00363	P63000	7.09325e-17	0
DB00206	P47871	7.05795e-17	0
DB01168	O00763	5.90866e-17	0
DB01151	P15104	5.49271e-17	0
DB00422	O00469	4.21351e-17	0
DB01185	P31930	4.03736e-17	0
DB00693	P22891	3.46084e-17	0
DB00997	O00244	3.28412e-17	0
DB05246	P09874	2.95454e-17	0
DB01106	O95665	2.42749e-17	1
DB00788	P07900	2.33998e-17	0
DB00862	Q9Y5R2	1.98088e-17	0
DB00794	P14784	1.65301e-17	0
DB00208	O15144	1.59172e-17	0
DB00465	P26447	1.33848e-17	0
DB00228	Q9UGN5	1.12089e-17	0
DB00377	Q9UHI5	9.18239e-18	0
DB00295	O00141	8.74193e-18	0
DB00401	P62750	7.27643e-18	0
DB01261	Q9BY49	7.23235e-18	0
DB00573	P78417	3.55367e-18	0
DB01067	Q9BYC2	3.51566e-18	0
DB00539	Q9H4B7	2.74341e-18	0
DB01104	P01031	2.33898e-18	0
DB00440	Q92993	2.24875e-18	0
DB01195	P49419	1.96847e-18	0
DB00449	P20138	1.69431e-18	0
DB01157	Q96C86	1.44474e-18	0
DB01009	Q99928	1.11012e-18	0
DB01100	P13612	9.31468e-19	0
DB00507	P00568	7.9841e-19	0
DB01247	P02760	6.16994e-19	0
DB00334	P36896	5.89101e-19	0
DB00459	P06737	4.65264e-19	0
DB00896	O60674	4.34144e-19	0
DB00210	P01215	4.30516e-19	0
DB01591	Q13093	3.80258e-19	0
DB00963	O60674	3.76962e-19	0
DB00958	Q96I99	3.53446e-19	0
DB01120	P63000	3.0027e-19	0
DB01059	P21673	2.83085e-19	0
DB01118	P17050	1.96693e-19	0
DB01043	P31949	1.85947e-19	0
DB00696	O60264	1.74739e-19	0
DB00740	P62136	1.26471e-19	0
DB00278	P21731	1.26048e-19	0
DB01168	P02675	1.00677e-19	0
DB00650	Q00975	8.21629e-20	0
DB01280	P05231	7.16091e-20	0
DB00561	P17948	6.70279e-20	0
DB00369	Q5JAM2	5.83425e-20	0
DB01101	P05019	4.87044e-20	0
DB00836	P01189	4.5509e-20	1
DB00650	O75899	4.01577e-20	0
DB04839	P53985	2.88657e-20	0
DB01018	P36542	2.44424e-20	0
DB06710	P22033	2.26768e-20	0
DB00959	P51606	2.22642e-20	0
DB00507	P29317	1.75102e-20	0
DB01410	P30419	1.64483e-20	0
DB00549	P30419	1.50032e-20	0
DB00782	P78348	1.42992e-20	0
DB00827	Q9HCP0	1.36469e-20	0
DB00759	Q02643	1.35858e-20	0
DB00751	Q7L0J3	1.12654e-20	0
DB01143	P11684	5.64619e-21	0
DB01013	Q15758	5.6233e-21	0
DB01136	P16860	4.83431e-21	1
DB00776	Q9Y5Y6	3.18064e-21	0
DB01250	P29317	3.17091e-21	0
DB01210	P01906	2.77665e-21	0
DB01378	P07108	2.5188e-21	0
DB01100	P63211	2.14048e-21	0
DB01410	P19971	1.90022e-21	0
DB00390	P35626	1.87716e-21	0
DB01149	P00374	1.73486e-21	0
DB04572	P15151	1.39319e-21	0
DB00652	P20963	1.36195e-21	0
DB00550	P49720	1.24511e-21	0
DB00602	O75015	1.13311e-21	0
DB00520	P61160	1.00623e-21	0
DB01618	P41250	7.64516e-22	0
DB00539	P14778	7.46126e-22	0
DB01591	Q16718	5.92298e-22	0
DB00630	P12532	5.20391e-22	0
DB00749	Q9GZU7	4.68471e-22	0
DB00310	P16070	4.39119e-22	0
DB00745	Q16671	4.03581e-22	0
DB00960	P02585	3.30806e-22	0
DB01186	P04156	3.18671e-22	0
DB01173	P56817	2.52642e-22	0
DB00490	Q02218	2.5095e-22	0
DB00491	P25815	2.07057e-22	0
DB00692	Q02763	1.82034e-22	0
DB01036	P23743	1.81649e-22	0
DB00285	P07947	1.41725e-22	0
DB01026	Q9NPH2	1.40784e-22	0
DB00591	P46976	9.3043e-23	0
DB00362	P17050	5.61022e-23	0
DB01200	P01112	5.60355e-23	0
DB01143	Q9NRX3	5.4951e-23	0
DB00705	O43451	5.26063e-23	0
DB00609	Q9UNI1	4.49629e-23	0
DB01136	P19320	4.24305e-23	1
DB00540	Q7Z406	3.76213e-23	0
DB00694	Q9BW91	3.46372e-23	0
DB00277	P13073	2.82163e-23	0
DB00296	Q96C86	2.3403e-23	0
DB01044	Q92696	2.32462e-23	0
DB00396	P21554	2.14677e-23	0
DB00490	P56556	2.14371e-23	0
DB01291	Q92753	1.87026e-23	0
DB00543	P01009	1.75205e-23	0
DB00733	P98160	1.69315e-23	0
DB08860	Q15118	1.62833e-23	0
DB00421	Q00536	1.62662e-23	0
DB00208	P07237	1.36646e-23	0
DB00281	Q9UJ70	1.21011e-23	0
DB00750	P04406	1.12826e-23	0
DB01046	Q9UNI1	9.43309e-24	0
DB00263	P17342	7.87617e-24	0
DB00208	P54317	7.85361e-24	0
DB01195	P29317	7.45877e-24	0
DB00293	Q03518	6.74721e-24	0
DB00624	P02746	5.89754e-24	0
DB01233	P21695	3.38737e-24	0
DB00404	P01133	2.91159e-24	0
DB00480	Q9UNI1	2.70357e-24	0
DB01136	P01308	2.56361e-24	0
DB00567	Q9H4M7	2.41349e-24	0
DB00924	P78352	1.52834e-24	0
DB01250	P01579	9.37458e-25	1
DB01151	Q92930	8.47181e-25	0
DB01226	Q16613	5.89486e-25	0
DB00561	Q9Y689	5.67444e-25	0
DB00680	P14770	4.78062e-25	0
DB00537	P48637	3.71634e-25	0
DB00733	P19320	3.21201e-25	0
DB00924	P15509	2.96562e-25	0
DB01331	P19835	2.68929e-25	0
DB00357	Q8IVA8	2.16991e-25	0
DB00218	P17707	2.14386e-25	0
DB01084	Q9Y689	1.89537e-25	0
DB04861	O60894	1.53309e-25	0
DB00919	P41143	1.13651e-25	0
DB01156	Q9BVJ7	7.56337e-26	0
DB00731	Q96LZ3	6.8015e-26	0
DB00346	O60551	5.84988e-26	0
DB00479	Q86YB8	5.70737e-26	0
DB01069	P12259	5.54665e-26	0
DB00609	P50613	5.44302e-26	0
DB00444	P05141	3.56102e-26	0
DB00609	P00746	3.53285e-26	0
DB00308	P08637	3.25737e-26	0
DB00690	P07949	3.21522e-26	0
DB00334	P12532	3.00513e-26	0
DB06274	P07202	2.008e-26	0
DB01150	P13929	1.99864e-26	0
DB00960	Q16478	1.54017e-26	0
DB01264	Q99873	8.71452e-27	0
DB01291	O00141	7.44591e-27	0
DB00359	O60760	6.12757e-27	0
DB01264	P00167	3.45503e-27	0
DB00526	Q03013	2.91213e-27	0
DB01036	P06400	2.23382e-27	0
DB00911	P47901	1.95718e-27	0
DB01233	P29475	1.90489e-27	0
DB00713	P50416	1.28684e-27	0
DB00395	O14842	1.13398e-27	0
DB00280	P35398	6.48899e-28	0
DB01189	P51149	5.84115e-28	0
DB00356	P04075	5.83843e-28	0
DB00489	P54317	5.41824e-28	0
DB00760	P27695	5.19162e-28	0
DB00476	P07384	4.56624e-28	0
DB01005	Q15661	2.05757e-28	0
DB00966	O43776	1.20821e-28	0
DB01060	P30153	1.20258e-28	0
DB00912	Q13085	9.3404e-29	0
DB00320	P31327	9.18745e-29	0
DB00349	P63027	7.45625e-29	0
DB01141	P04075	7.08063e-29	0
DB00979	P28074	6.35557e-29	0
DB00760	P09211	4.15025e-29	0
DB00417	P35243	3.87534e-29	0
DB00213	Q9UHA3	2.71574e-29	0
DB00983	P31994	8.26481e-30	0
DB00425	P00568	8.25051e-30	0
DB01069	Q06609	7.74012e-30	0
DB06201	P05452	6.6275e-30	0
DB01212	P40937	6.41321e-30	0
DB00564	P11177	4.05771e-30	0
DB01413	P07101	3.62484e-30	0
DB00327	O14939	2.84229e-30	0
DB00491	Q8IVA8	2.29721e-30	0
DB04844	P49888	9.71173e-31	0
DB00621	O75015	6.62879e-31	0
DB01609	P47901	2.73898e-31	0
DB00602	P54710	2.24884e-31	0
DB00701	Q92993	2.09048e-31	0
DB00964	P09488	1.61136e-31	0
DB01069	P29475	1.49335e-31	0
DB01168	Q09013	1.19854e-31	0
DB00656	Q9NWT6	1.04355e-31	0
DB06204	Q9UL54	8.62728e-32	0
DB00841	P02458	8.37468e-32	0
DB06212	Q96C86	4.85266e-32	0
DB00921	Q03426	4.16021e-32	0
DB00952	Q96GA7	2.98688e-32	0
DB00857	P23763	2.24117e-32	0
DB00624	P04271	2.06726e-32	0
DB00732	P67775	1.31954e-32	0
DB00496	P02461	1.17662e-32	0
DB00883	Q9NRX3	6.63693e-33	0
DB00910	P24941	5.29069e-33	0
DB01127	P35270	5.04445e-33	0
DB01242	O14965	2.63981e-33	0
DB00426	P11233	1.90073e-33	0
DB00356	P07737	1.71634e-33	0
DB00359	P45983	9.89619e-34	0
DB00916	P43403	7.51061e-34	0
DB01205	Q9UL54	7.33792e-34	0
DB06698	Q8N142	5.95259e-34	0
DB01232	Q99519	4.04753e-34	0
DB00704	P08254	2.94414e-34	0
DB00615	Q99714	2.09085e-34	0
DB00990	Q99584	1.77057e-34	0
DB00356	Q8IU85	1.00387e-34	0
DB01320	P07098	7.55034e-35	0
DB00479	P28066	2.07561e-35	0
DB00425	P29323	1.20256e-35	0
DB00878	P28161	7.6522e-36	0
DB00612	P08631	4.13555e-36	0
DB00810	P09012	2.2003e-36	0
DB00986	P05154	2.10837e-36	0
DB00705	Q15648	1.70169e-36	0
DB01329	P17948	1.58851e-36	0
DB01161	Q04760	1.31563e-36	0
DB00417	Q03518	1.28098e-36	0
DB00288	Q15119	1.18924e-36	0
DB00732	P23284	6.81751e-37	0
DB00567	P29317	5.79421e-37	0
DB01101	P49247	3.33247e-37	0
DB00484	P18085	3.27125e-37	0
DB00193	P10144	2.77695e-37	0
DB00967	Q02750	1.42091e-37	0
DB00202	P00167	1.30914e-37	0
DB00842	Q03405	1.25304e-37	0
DB00450	O94925	1.19199e-37	0
DB00601	P48664	1.02772e-37	0
DB00375	P17612	6.73051e-38	0
DB01410	P05231	6.46265e-38	0
DB00199	P33681	6.4346e-38	0
DB06274	Q00535	0	0
DB00696	P19784	0	0
DB01182	P27695	0	0
DB00705	O00141	0	0
DB00732	P20339	0	0
DB01167	P51692	0	0
DB00315	Q96RD7	0	0
DB06710	Q9UHI5	0	0
DB00187	Q9BW91	0	0
DB00231	P45984	0	0
DB01072	P07307	0	0
DB00919	Q8IVA8	0	0
DB01167	P20810	0	0
DB01330	Q969V6	0	0
DB00960	P34741	0	0
DB00997	Q9UQM7	0	0
DB00924	Q8IVA8	0	0
DB00455	Q13557	0	0
DB00701	P43003	0	0
DB01184	Q00535	0	0
DB01263	Q9UNN8	0	0
DB00351	P23280	0	0
DB01036	P49247	0	0
DB00598	P11310	0	0
DB01193	P61024	0	0
DB00196	Q9UK23	0	0
DB06274	P01215	0	0
DB00199	O15530	0	0
DB00327	P48735	0	0
DB00611	P45983	0	0
DB00503	P23297	0	0
DB01036	Q15418	0	0
DB01019	P04179	0	0
DB00696	Q9BY41	0	0
DB01577	Q13554	0	0
DB00986	P02461	0	0
DB00611	P30419	0	0
DB00754	P15813	0	0
DB00474	P23284	0	0
DB01019	A6NG28	0	0
DB01086	Q13555	0	0
DB01232	Q9Y6M9	0	0
DB01212	Q16270	0	0
DB00932	Q5VZ30	0	0
DB00963	P43403	0	0

## Sheet: Fold-9
Drug	Protein	Predicted Score	True Label
DB00734	P08908	1	1
DB00897	P47870	1	1
DB00907	P08172	1	1
DB00674	P17787	1	1
DB00370	P28223	1	1
DB00215	P31645	1	1
DB01224	P08912	1	1
DB00794	P14867	1	1
DB01161	P46098	1	1
DB00376	P20309	1	1
DB00458	P23975	1	1
DB00714	P21917	1	1
DB00186	P34903	1	1
DB00572	P11229	1	1
DB00268	P21918	1	1
DB00734	P21728	1	1
DB01186	P21917	1	1
DB06216	P35462	1	1
DB00475	P34903	1	1
DB00897	P28472	1	1
DB00248	P08913	1	1
DB00734	P28223	1	1
DB00543	P23975	1	1
DB00850	P08912	1	0
DB00268	P08908	1	1
DB00193	P23975	1	1
DB00714	P08913	1	1
DB00572	P08173	1	1
DB01069	P11229	1	1
DB00475	P18505	1	1
DB00697	P18825	1	1
DB00321	P08908	1	1
DB00370	P08913	1	1
DB00363	P08172	1	1
DB06216	P35348	1	1
DB00496	P08912	1	1
DB01149	P08913	1	1
DB00683	P18505	1	1
DB00690	P18507	1	1
DB00408	P21728	1	1
DB01224	P08908	1	1
DB01062	P08172	1	1
DB01577	P21397	1	1
DB01238	P11229	1	1
DB00897	P28476	1	1
DB01242	P41595	1	1
DB00186	P24046	1	1
DB00363	P28222	1	1
DB01064	P08588	1	1
DB01238	P14416	1	1
DB00897	P18507	1	1
DB01142	P18825	1	1
DB01558	P14867	1	1
DB00458	P08172	1	1
DB01151	P35348	1	1
DB00346	P25100	1	1
DB00843	P28223	1	1
DB00321	Q9UK17	1	1
DB01226	Q15822	1	1
DB00829	P47870	1	1
DB00652	P35372	1	1
DB00754	Q14524	1	1
DB00668	P08588	1	1
DB00988	Q01959	1	1
DB01151	P20309	1	1
DB01186	P28223	1	1
DB00794	P34903	1	1
DB00800	P08913	1	1
DB01558	P18505	1	1
DB00281	Q14524	1	1
DB00182	Q01959	1	1
DB00704	P35372	0.999999	1
DB00334	P46098	0.999999	1
DB00449	P35348	0.999999	1
DB01203	P07550	0.999999	1
DB01595	P28472	0.999999	1
DB00411	Q15822	0.999998	1
DB00850	P62158	0.999997	1
DB01068	Q8N1C3	0.999997	1
DB01185	P04150	0.999997	1
DB00459	P13631	0.999997	1
DB00268	P41595	0.999996	1
DB00228	P42261	0.999994	1
DB00794	Q13002	0.999994	1
DB00603	P06401	0.999992	1
DB00459	P48443	0.999991	1
DB01558	Q8N1C3	0.99999	1
DB00433	P14416	0.999987	1
DB00382	P06276	0.999985	1
DB00904	P08908	0.999983	1
DB01595	P24046	0.999982	1
DB01591	P20309	0.999977	1
DB00635	P04150	0.999974	1
DB00594	P51170	0.999973	1
DB00679	P35368	0.999971	1
DB00459	P10276	0.99997	1
DB01136	P35348	0.999967	1
DB00554	P35354	0.99996	1
DB06216	P50406	0.99996	1
DB01595	O14764	0.999959	1
DB00591	P04150	0.999952	1
DB00594	Q16515	0.999951	1
DB01014	P37231	0.999951	1
DB00295	P41143	0.999943	1
DB01029	P30556	0.999936	1
DB01364	P35348	0.999927	1
DB00484	P08913	0.999921	1
DB00904	P35372	0.999911	1
DB00996	P20309	0.999906	0
DB00318	P35372	0.999898	1
DB06711	P35348	0.999897	1
DB00909	P27338	0.999888	1
DB00349	Q8N1C3	0.999883	1
DB00334	P48169	0.999878	0
DB01236	Q09470	0.999869	1
DB00316	P30556	0.999808	0
DB00393	P54284	0.999777	1
DB01067	P37231	0.999739	1
DB00526	P35354	0.99966	0
DB01173	Q9Y5Y9	0.999612	1
DB00981	P22303	0.999608	1
DB00373	P08588	0.999588	1
DB00594	Q9Y233	0.99958	0
DB00915	Q8TCU5	0.999467	1
DB00571	P08908	0.999448	1
DB00573	P23219	0.999392	1
DB00373	P25100	0.999217	0
DB00541	P37231	0.999213	0
DB00909	P07451	0.998915	1
DB00541	P07437	0.998851	1
DB00809	P20309	0.99885	1
DB00651	P29275	0.998	0
DB01023	P08235	0.997752	1
DB00204	Q12809	0.997226	1
DB00999	Q12791	0.997223	1
DB00907	Q9Y5Y9	0.996885	1
DB01119	Q13621	0.996801	0
DB06711	P08913	0.995693	1
DB00968	P08913	0.994524	1
DB00580	P35354	0.993885	1
DB00727	P16066	0.993343	1
DB00216	P30939	0.991845	1
DB00814	P23219	0.991027	1
DB00651	Q07343	0.990453	1
DB01114	P31645	0.989596	1
DB00685	P11388	0.988368	1
DB00708	P28223	0.986444	0
DB01195	Q14524	0.985628	1
DB01356	Q09428	0.979521	0
DB01110	Q9H2S1	0.978174	1
DB00870	P35354	0.974437	1
DB00246	P50406	0.968796	1
DB01114	Q01959	0.967351	1
DB00949	Q8TCU5	0.955048	1
DB00594	O14732	0.944707	0
DB00745	P35368	0.943852	1
DB01221	P14416	0.934516	1
DB00208	Q13639	0.927301	0
DB00863	O00555	0.918505	0
DB00669	P30939	0.913533	1
DB00333	Q8TCU5	0.897534	1
DB00622	P54750	0.892856	1
DB01196	P03372	0.891786	1
DB00273	P00918	0.889326	1
DB00250	P13500	0.88864	0
DB00851	P00367	0.881563	0
DB06209	Q9H244	0.88049	1
DB00909	O43497	0.873741	1
DB00572	P28223	0.852907	0
DB00296	Q9Y5Y9	0.833186	1
DB00674	P03886	0.825838	0
DB01173	O15399	0.824698	1
DB01268	P07333	0.817642	1
DB00909	Q9NY46	0.800956	1
DB00669	P21917	0.753334	0
DB00909	Q07699	0.748099	1
DB00184	P32297	0.694687	1
DB01039	O60882	0.694687	1
DB00756	P09622	0.694687	1
DB00331	P02787	0.694687	0
DB01195	P18825	0.665993	0
DB00872	P30518	0.648042	1
DB00412	P31939	0.611086	0
DB00162	P27169	0.595425	0
DB00381	Q00975	0.580274	1
DB00559	P24530	0.465073	1
DB00605	P30968	0.42592	0
DB00630	Q13332	0.416139	1
DB00563	P00374	0.368538	1
DB01254	P21397	0.342899	0
DB00162	P10745	0.329418	1
DB01169	P24385	0.327749	1
DB01200	P43119	0.31794	0
DB01118	O95180	0.315989	1
DB00502	P41180	0.187475	0
DB00371	P34903	0.170813	1
DB00292	P41595	0.103553	0
DB01161	Q12809	0.101776	0
DB01143	P05108	0.101606	0
DB00222	P48048	0.0979771	1
DB00920	Q07343	0.0961901	1
DB01101	P04818	0.0830952	1
DB06695	Q12791	0.0720921	0
DB00494	Q16515	0.0647679	0
DB01611	Q9NR96	0.0644664	1
DB00681	P23467	0.0638571	0
DB00820	P27815	0.0626469	0
DB00162	Q92993	0.0623224	0
DB00481	P11387	0.054911	0
DB00795	P09848	0.0538902	0
DB00910	P22748	0.0434386	0
DB00619	P34995	0.0369915	0
DB01076	P35869	0.0331201	1
DB01364	Q05940	0.0299509	1
DB01205	P21554	0.0207298	0
DB00920	P27815	0.0194342	1
DB01043	Q13224	0.0150318	1
DB00350	P48048	0.0123113	1
DB00308	Q14654	0.0113974	1
DB00909	P23280	0.0104645	1
DB00657	P35354	0.00821199	0
DB00459	P35222	0.00483357	0
DB00230	P78536	0.00389974	0
DB01234	P22413	0.00307294	0
DB01087	P28223	0.0024051	0
DB00482	Q4U2R8	0.00232456	0
DB00201	P21817	0.00197625	1
DB00831	Q9NYX4	0.00187463	1
DB01083	Q9UBT6	0.00187104	0
DB00507	P28472	0.00144036	0
DB01196	Q92731	0.00109487	1
DB01097	Q16881	0.000991538	0
DB00887	O95665	0.000899263	0
DB00889	P05023	0.000747864	0
DB01097	P14210	0.000742788	0
DB00661	Q15648	0.000665915	0
DB01242	O60840	0.000463784	0
DB00975	Q9UBX3	0.000254914	0
DB01098	O95573	0.000200752	0
DB00649	Q4U2R8	0.000191249	0
DB00714	P41594	0.000145716	0
DB01088	P49336	0.000129089	0
DB01189	P01375	0.000100186	0
DB01110	P16870	8.69949e-05	0
DB00795	Q14494	8.20482e-05	0
DB00851	P07510	8.1978e-05	0
DB00819	Q9Y5Y6	6.61646e-05	0
DB01076	P27487	4.26175e-05	1
DB00724	P43088	3.22904e-05	0
DB04930	Q9NXE4	3.10157e-05	0
DB00181	Q9UBS5	3.04415e-05	1
DB01076	P21731	2.7153e-05	0
DB00973	P10253	2.60443e-05	0
DB00381	P12883	2.40723e-05	0
DB00994	P46926	2.06037e-05	0
DB00712	P06276	1.97677e-05	0
DB00337	P14868	1.67699e-05	0
DB01260	P04818	1.61611e-05	0
DB00718	P54317	1.57353e-05	0
DB00384	O95573	1.54152e-05	0
DB01042	P56282	1.44613e-05	0
DB00437	P35398	1.32291e-05	0
DB01062	Q9H3N8	8.72271e-06	0
DB00465	P52209	8.3684e-06	0
DB00198	P45844	7.54915e-06	0
DB00250	P61160	5.43287e-06	0
DB00909	Q8IWT1	5.11456e-06	1
DB01406	Q7L0J3	4.81545e-06	0
DB00898	P06400	4.59102e-06	0
DB00541	P00480	3.78505e-06	0
DB01097	P09960	3.11463e-06	0
DB00317	P05154	3.02974e-06	0
DB00641	Q9BZR6	3.01018e-06	0
DB00162	P43003	2.76224e-06	0
DB00937	P49286	2.7494e-06	0
DB00486	P54750	2.67453e-06	0
DB00881	Q16478	2.00529e-06	0
DB00507	Q16099	1.83219e-06	0
DB00835	O14649	1.1469e-06	0
DB00162	P09455	1.12521e-06	1
DB00806	P50579	1.09516e-06	0
DB00208	P15692	9.88373e-07	0
DB00851	Q16558	9.85125e-07	0
DB01183	Q9H4B7	9.73539e-07	0
DB01611	P04181	7.15419e-07	0
DB01234	P35228	5.08375e-07	1
DB00398	Q7Z4W1	4.69041e-07	0
DB01029	P07949	3.63664e-07	0
DB00490	P23219	3.12378e-07	0
DB00328	Q14181	3.08553e-07	0
DB00162	P68133	2.04282e-07	0
DB00235	P52732	1.75065e-07	0
DB01214	P15382	1.74639e-07	0
DB00937	P30872	1.71365e-07	0
DB01087	P50607	1.34154e-07	0
DB00734	Q16515	1.30695e-07	0
DB00520	P36222	1.28988e-07	0
DB01356	P42263	9.87212e-08	1
DB00339	Q16515	9.81995e-08	0
DB00831	P63316	8.77515e-08	1
DB00182	Q9BYF1	8.76401e-08	0
DB00250	O95865	6.65148e-08	0
DB00685	Q99798	6.6399e-08	0
DB00760	P56282	5.99424e-08	0
DB00358	P32239	5.6846e-08	0
DB00756	P00450	3.30772e-08	0
DB00319	P08172	3.0478e-08	0
DB01254	Q09013	2.70056e-08	0
DB00284	P35916	2.49887e-08	0
DB04861	P08684	2.35836e-08	0
DB01029	P32418	2.28998e-08	0
DB00981	P51170	2.07278e-08	0
DB01073	P60981	1.92999e-08	0
DB00564	Q99928	1.85739e-08	0
DB01118	P27169	1.83366e-08	0
DB00808	P55769	1.62997e-08	0
DB00346	P78348	1.57079e-08	0
DB00368	Q14831	1.55887e-08	0
DB00950	P0C0L5	1.49965e-08	0
DB00550	P49821	1.49672e-08	0
DB00437	Q9BZX2	1.40304e-08	0
DB01161	P22888	9.83877e-09	0
DB00317	P30559	8.25498e-09	0
DB00548	P09848	8.07779e-09	0
DB06201	O43525	6.83752e-09	0
DB01611	O14732	5.80753e-09	0
DB00757	Q01668	5.52248e-09	0
DB00554	P35348	4.52973e-09	0
DB01159	P48637	4.40365e-09	0
DB00184	P45880	4.37435e-09	0
DB00834	P35368	4.12255e-09	0
DB01018	Q16620	3.96234e-09	0
DB00248	P30874	2.91982e-09	0
DB06212	P48048	2.80832e-09	0
DB01215	P50052	2.74659e-09	0
DB00648	P10109	2.58357e-09	1
DB00494	Q15800	2.44349e-09	0
DB01165	P19367	2.16776e-09	0
DB00441	P16870	2.09826e-09	0
DB01043	O43526	1.47415e-09	0
DB00531	P07327	1.31937e-09	0
DB00996	P08246	1.29193e-09	0
DB00471	P51659	9.63776e-10	0
DB00368	P35568	9.31057e-10	0
DB00486	P34972	8.2545e-10	1
DB01394	O75874	7.61813e-10	0
DB01183	P51692	6.23881e-10	0
DB00839	Q16760	4.60099e-10	0
DB00820	P23280	4.38639e-10	0
DB01194	Q01082	3.4958e-10	0
DB00205	O00408	3.01671e-10	0
DB00621	P99999	2.56579e-10	0
DB00547	O15111	2.33792e-10	0
DB00961	P08235	2.32837e-10	0
DB04845	P29218	2.05763e-10	0
DB00836	O60603	1.92183e-10	0
DB00396	P05093	1.70651e-10	1
DB00772	P33402	1.49412e-10	0
DB00182	P08174	1.09842e-10	0
DB01098	Q9UBS5	9.78368e-11	0
DB00205	Q13258	7.82716e-11	0
DB00758	P29323	5.5872e-11	0
DB00482	P54819	5.48169e-11	0
DB00625	Q00653	5.47611e-11	0
DB01413	Q07837	5.34878e-11	0
DB00177	P27169	4.38342e-11	0
DB00293	P08709	4.27521e-11	0
DB00814	P49916	3.77819e-11	0
DB00333	P09038	3.61429e-11	0
DB01196	P78559	3.57464e-11	1
DB00321	Q08188	3.4721e-11	0
DB00869	P47871	2.94782e-11	0
DB01005	P49841	2.72759e-11	0
DB00696	Q08289	2.70312e-11	0
DB00694	Q9NVH6	2.43095e-11	0
DB00694	P08238	2.41998e-11	0
DB01195	P15502	1.99134e-11	0
DB00291	Q13363	1.55007e-11	0
DB01222	Q9NQS7	1.51559e-11	0
DB00685	P47901	1.45407e-11	0
DB00499	P49356	1.41555e-11	0
DB00193	O14732	1.40386e-11	0
DB01037	P14410	1.20696e-11	0
DB00602	P01906	1.06646e-11	0
DB00906	P22891	1.03985e-11	0
DB00911	Q92793	9.94549e-12	0
DB01067	P04035	8.83678e-12	0
DB00291	P19404	8.82068e-12	0
DB01400	P07437	8.61142e-12	0
DB00474	Q15648	7.33624e-12	0
DB00591	P62942	6.96644e-12	0
DB00542	P01906	5.85789e-12	0
DB00975	P48552	5.4429e-12	0
DB01064	P42336	5.13171e-12	0
DB00321	P29120	4.94587e-12	0
DB01113	P19367	4.43456e-12	0
DB01410	Q04828	4.1234e-12	0
DB00753	O60894	2.74546e-12	0
DB00426	P06731	2.71566e-12	0
DB00869	P06850	2.57054e-12	0
DB01080	P26572	2.5432e-12	0
DB00218	Q9P0Z9	2.35126e-12	0
DB01184	Q92731	1.98258e-12	0
DB01004	P29475	1.83357e-12	0
DB00988	P07737	1.73125e-12	0
DB00649	Q13370	1.70507e-12	0
DB00350	P32239	1.65297e-12	0
DB00263	P04035	1.43187e-12	0
DB00548	P51681	1.33182e-12	0
DB01101	Q13258	1.27296e-12	0
DB00323	Q12866	1.14128e-12	0
DB01378	P01906	1.12742e-12	0
DB00828	Q13133	1.09741e-12	0
DB01059	P08069	1.0302e-12	0
DB00814	P03951	8.57933e-13	0
DB00800	Q9UQF2	7.92877e-13	0
DB00302	P28072	7.5272e-13	0
DB00182	P29474	6.18407e-13	0
DB00958	P01574	5.91905e-13	0
DB00921	P35222	4.73008e-13	0
DB00712	Q8WUI4	4.63037e-13	0
DB01143	P05771	4.20051e-13	0
DB00561	P62829	3.74572e-13	0
DB01586	Q9UBN7	3.42152e-13	0
DB01236	P08559	3.21236e-13	0
DB00950	P06396	2.63715e-13	0
DB00572	P25098	2.4169e-13	0
DB01241	P04053	2.27684e-13	0
DB01409	Q9UBN7	1.75466e-13	0
DB00434	P20618	1.59635e-13	0
DB00784	Q9NPH2	1.55193e-13	0
DB01230	P14174	1.36347e-13	0
DB00441	P30085	1.27119e-13	1
DB01261	P10826	1.2011e-13	0
DB00900	P00491	1.06673e-13	1
DB01330	P09917	1.03189e-13	0
DB00962	P09211	6.68878e-14	0
DB00538	P10276	5.9705e-14	0
DB00887	O75865	5.90039e-14	0
DB00396	P01920	5.51142e-14	0
DB00206	P07858	5.07312e-14	0
DB01079	Q99835	4.75712e-14	0
DB01136	P35237	4.31784e-14	0
DB00898	P01215	3.69689e-14	0
DB00642	P22102	3.62775e-14	1
DB00800	P01023	3.62682e-14	0
DB00822	P01215	3.55935e-14	0
DB00618	P25311	3.55254e-14	0
DB00293	O15217	3.40262e-14	0
DB00350	P01178	3.36403e-14	0
DB01043	Q15842	3.10406e-14	0
DB00861	Q92793	2.74109e-14	0
DB00703	Q9UN19	2.67813e-14	0
DB01062	Q08462	1.81569e-14	0
DB01329	Q9UKQ2	1.59576e-14	0
DB00853	P49789	1.3291e-14	0
DB01005	P62913	1.1588e-14	0
DB00938	Q02218	9.67261e-15	0
DB00482	P62136	9.38121e-15	0
DB00691	P54317	8.6855e-15	0
DB00480	P33151	6.91693e-15	1
DB00826	P40925	5.50133e-15	0
DB00907	Q16718	4.65418e-15	0
DB00979	P11586	3.88715e-15	0
DB00433	P23945	3.51223e-15	0
DB00287	P31785	2.94087e-15	0
DB00843	P02794	2.8818e-15	0
DB00759	Q01668	2.87757e-15	0
DB00361	O14965	2.8627e-15	0
DB01577	P00441	2.77971e-15	0
DB00994	P62158	2.59193e-15	0
DB00530	Q9UMX2	2.09934e-15	0
DB00222	Q53H96	2.00026e-15	0
DB00633	P17181	1.8224e-15	0
DB00703	O60568	1.62764e-15	0
DB01181	Q15075	1.48725e-15	0
DB00631	P33402	1.43349e-15	0
DB00685	P48664	1.24284e-15	0
DB01030	P11766	1.09795e-15	0
DB01064	Q99497	9.74988e-16	0
DB00590	P48736	8.07028e-16	0
DB00806	Q969G6	8.06178e-16	0
DB00434	Q9ULZ9	7.56243e-16	0
DB00951	P15382	6.37805e-16	0
DB00507	Q00796	5.86304e-16	0
DB00585	Q9NQX3	5.66793e-16	0
DB00704	P78559	4.9985e-16	0
DB00441	Q15382	4.99377e-16	0
DB01229	Q14626	4.88467e-16	0
DB06811	Q96C86	4.37842e-16	0
DB00465	Q96RD7	4.34456e-16	0
DB01129	O15427	4.16436e-16	0
DB00595	Q9Y286	3.55871e-16	0
DB00187	P48549	3.17815e-16	0
DB00204	P18509	3.16406e-16	0
DB01182	P54284	2.93404e-16	0
DB00759	Q9ULA0	2.82115e-16	0
DB00199	Q05940	2.63236e-16	0
DB00818	Q96C24	2.36558e-16	0
DB00263	Q05586	2.31923e-16	0
DB00763	P30419	2.03089e-16	0
DB00555	P14920	1.89659e-16	0
DB00285	P34896	1.84742e-16	0
DB06402	P30532	1.78966e-16	0
DB01577	P50213	1.76686e-16	0
DB00480	P49789	1.63447e-16	0
DB00603	P35520	1.58691e-16	0
DB00307	Q8NFA2	1.58025e-16	0
DB00919	Q9NS18	1.28164e-16	0
DB01367	O00469	1.2432e-16	0
DB01173	P14770	1.22634e-16	0
DB00271	P35914	1.09712e-16	0
DB00779	P29460	1.04494e-16	0
DB00633	O76082	9.80987e-17	0
DB00800	P48735	9.48519e-17	0
DB01206	P09488	6.72675e-17	0
DB01204	Q5JAM2	5.01559e-17	0
DB00794	P08174	4.30109e-17	0
DB00520	P24347	3.97587e-17	0
DB00205	P07741	3.70732e-17	0
DB01261	P49721	3.154e-17	0
DB01577	Q96GD0	3.01328e-17	0
DB00590	P01574	2.97223e-17	0
DB01268	P01215	2.52037e-17	0
DB01047	Q99835	2.26464e-17	1
DB00557	Q9UBX3	2.08114e-17	0
DB00261	P31350	1.67973e-17	0
DB00460	P07327	1.15279e-17	0
DB00312	P35749	8.82001e-18	0
DB00573	P21796	8.52322e-18	0
DB05246	P49336	6.79061e-18	0
DB00278	O15169	6.37323e-18	0
DB01182	Q9NRF9	6.17043e-18	0
DB00910	P14770	5.92961e-18	0
DB00243	Q08345	5.07104e-18	0
DB01059	P19622	4.3025e-18	0
DB00292	P07359	4.16661e-18	0
DB01210	Q99707	3.7498e-18	0
DB00285	P54710	3.71577e-18	0
DB00333	P60900	2.91631e-18	0
DB00819	P08311	2.82567e-18	0
DB00211	Q14032	2.68822e-18	0
DB01400	Q9UK23	2.60843e-18	0
DB01141	P06400	2.48134e-18	0
DB00997	P52799	2.46795e-18	0
DB01248	P32745	2.1044e-18	0
DB00651	P07225	2.00579e-18	0
DB01095	P49759	1.91185e-18	0
DB00715	P02675	1.65922e-18	0
DB00581	P52788	1.62487e-18	0
DB01332	P18505	1.52127e-18	0
DB01378	P47901	1.35779e-18	0
DB01084	P30084	9.77829e-19	0
DB01047	P17302	8.71473e-19	0
DB00220	P15121	8.23072e-19	0
DB00997	P36405	7.3224e-19	0
DB01195	O75380	6.33176e-19	0
DB01230	P07108	5.55122e-19	0
DB00440	O60568	4.13606e-19	0
DB00659	O15144	3.10586e-19	0
DB01558	Q08188	3.07004e-19	0
DB00444	P35080	2.83423e-19	0
DB00187	P16220	2.80598e-19	0
DB01610	P04271	2.52704e-19	0
DB00572	Q13362	1.73829e-19	0
DB01148	P24386	1.59351e-19	0
DB01184	Q9BVJ7	1.35961e-19	0
DB01035	Q16654	1.27762e-19	0
DB01421	P15529	1.16841e-19	0
DB00293	P29323	1.14496e-19	0
DB00548	Q5JAM2	1.10751e-19	0
DB00206	O75874	8.28285e-20	0
DB01157	Q08257	7.48353e-20	0
DB00915	Q03518	4.84034e-20	0
DB00757	Q92696	4.10959e-20	0
DB01141	P63208	3.51513e-20	0
DB00293	P53355	3.29473e-20	0
DB00204	P50750	3.25084e-20	0
DB00564	P22891	2.68092e-20	0
DB01106	P47712	2.49837e-20	0
DB00310	P14778	2.22796e-20	0
DB01018	O15066	2.14126e-20	0
DB00679	O43526	2.0463e-20	0
DB00680	Q13085	2.04456e-20	0
DB00418	P28070	1.85989e-20	0
DB00575	Q8NFW8	1.05412e-20	0
DB01212	O95622	1.04745e-20	0
DB01026	P0C0L4	9.71378e-21	0
DB01062	P52961	9.61281e-21	0
DB00356	Q13133	8.0243e-21	0
DB00561	P43003	6.06913e-21	0
DB00842	P07108	5.81889e-21	0
DB00524	P00450	5.01671e-21	0
DB00968	Q9P0J0	3.93044e-21	0
DB00247	P27986	2.75307e-21	0
DB06216	Q03154	2.47253e-21	0
DB01165	Q8NI22	2.04523e-21	0
DB00963	Q9Y6M9	1.98438e-21	0
DB00924	P17302	1.95708e-21	0
DB01148	P51511	1.89379e-21	0
DB00567	P06746	1.63108e-21	0
DB01232	P06213	1.27884e-21	0
DB00624	Q8NFA2	1.20144e-21	0
DB00969	P14927	1.00845e-21	0
DB01291	Q6IA69	9.16952e-22	0
DB00701	P15382	8.30555e-22	0
DB01149	P00742	5.99065e-22	0
DB01226	P0C0L5	5.44987e-22	0
DB00343	Q7Z406	4.65674e-22	0
DB00292	Q9Y275	3.61717e-22	0
DB00476	P10276	3.547e-22	0
DB00883	P01215	3.39963e-22	0
DB00833	Q969V6	3.29437e-22	0
DB00408	P07741	3.18139e-22	0
DB00339	P07686	3.12424e-22	0
DB01364	P30085	2.44449e-22	0
DB00478	Q7LG56	2.07071e-22	0
DB00682	O76082	1.49731e-22	0
DB00623	P10721	1.34412e-22	0
DB00672	P11226	1.13214e-22	0
DB00457	O75116	1.03473e-22	0
DB00835	Q01362	6.87455e-23	0
DB00612	P14927	6.40404e-23	0
DB00268	P25098	5.95415e-23	0
DB01413	Q16270	5.76726e-23	0
DB00418	P05771	4.43962e-23	0
DB00883	Q9P0J0	3.69441e-23	0
DB00185	P05451	3.38169e-23	0
DB00338	P36873	3.29493e-23	0
DB01577	Q15382	3.02701e-23	0
DB00377	P29460	1.66493e-23	0
DB00327	Q7Z4W1	1.61155e-23	0
DB01114	P04053	1.33894e-23	0
DB00590	Q5JAM2	1.20795e-23	0
DB01177	P26440	1.0824e-23	0
DB00905	P42330	9.41178e-24	1
DB00489	P06241	6.62889e-24	0
DB00321	Q8NI22	5.80462e-24	0
DB00310	Q9UHA3	5.42061e-24	0
DB01233	P06241	5.21776e-24	0
DB01218	P05120	4.45878e-24	0
DB04572	P36897	4.38235e-24	0
DB01059	P05162	3.42997e-24	0
DB00330	Q06187	3.08006e-24	0
DB06209	P12277	2.66897e-24	0
DB00708	P26196	2.61735e-24	0
DB00246	P07360	1.55987e-24	0
DB00321	Q9NRX3	1.55531e-24	0
DB00659	P04004	1.30779e-24	0
DB00220	P11362	1.09744e-24	0
DB04839	P43080	9.42521e-25	0
DB01413	P19971	8.83203e-25	0
DB00652	P00387	8.18523e-25	0
DB00706	Q9Y286	4.51673e-25	0
DB00472	P49588	3.74985e-25	0
DB01591	O75874	3.23831e-25	0
DB00497	P53985	2.65732e-25	0
DB00224	Q99624	2.18924e-25	0
DB00868	P15509	1.56628e-25	0
DB00519	Q9UHA3	1.55344e-25	0
DB01158	P53609	1.42543e-25	0
DB00555	P52788	1.01342e-25	0
DB00966	Q16775	7.29127e-26	0
DB00382	Q16671	6.94719e-26	0
DB00622	P05141	6.32527e-26	0
DB01595	P18509	6.15938e-26	0
DB01161	P68104	5.99066e-26	0
DB04844	P49448	5.27934e-26	0
DB00496	Q92830	3.80223e-26	0
DB01656	Q9UNI1	2.59054e-26	0
DB00915	Q96LB9	2.38808e-26	0
DB00925	Q8WVQ1	2.30251e-26	0
DB00994	P43405	2.14018e-26	0
DB00876	P50750	1.99615e-26	0
DB01060	Q03405	1.54858e-26	0
DB00216	P00750	9.45675e-27	0
DB00215	Q13085	9.08448e-27	0
DB01088	P49247	3.53821e-27	0
DB00540	P30419	3.38805e-27	0
DB00980	P25788	2.58588e-27	0
DB00423	P07327	2.39296e-27	0
DB01068	O15111	2.32862e-27	0
DB01273	Q08257	1.52769e-27	0
DB00960	P00374	1.38193e-27	0
DB00804	P13929	1.2692e-27	0
DB00341	P63096	8.50184e-28	0
DB00195	P51003	8.17751e-28	0
DB01205	P18509	4.66351e-28	0
DB00684	O14939	4.05083e-28	0
DB00976	P05154	3.51256e-28	0
DB00690	Q9UKU7	3.41667e-28	0
DB01558	P51659	3.20447e-28	0
DB00292	Q5JAM2	3.12697e-28	0
DB01232	Q9H169	2.69418e-28	0
DB00176	O15143	2.34743e-28	0
DB00937	P07711	2.33336e-28	0
DB01232	P27169	1.29703e-28	0
DB00521	P06850	1.09087e-28	0
DB01067	P27824	1.07204e-28	0
DB00396	Q08257	6.52413e-29	0
DB00418	P48061	5.42812e-29	0
DB06698	Q969G6	3.14587e-29	0
DB01114	Q99436	2.01429e-29	0
DB01623	Q07075	1.91234e-29	0
DB00708	P06870	1.8203e-29	0
DB00213	P31751	1.79123e-29	0
DB01413	P41743	1.08407e-29	0
DB00690	P37023	8.5325e-30	0
DB00872	P25774	2.4782e-30	0
DB00918	P06744	2.17952e-30	0
DB00713	P63316	1.71906e-30	0
DB00732	Q9NPB1	7.72728e-31	0
DB00991	P13051	7.35719e-31	0
DB01080	P49247	5.73932e-31	0
DB00539	P00709	4.25162e-31	0
DB01218	P36897	3.06235e-31	0
DB01612	Q02763	1.14514e-31	0
DB01337	P04234	7.36013e-32	0
DB00433	O00469	6.30997e-32	0
DB01140	Q8N142	2.98014e-32	0
DB00962	P22234	2.85953e-32	0
DB00624	P01178	2.02328e-32	0
DB00344	P61587	1.40925e-32	0
DB00230	P05141	1.14135e-32	0
DB00377	Q9HAN9	2.60211e-33	0
DB00557	Q9NPB1	1.95421e-33	0
DB00320	P49721	1.62489e-33	0
DB00872	Q99714	4.99804e-34	0
DB00582	P14778	3.64372e-34	0
DB00501	P06730	3.48116e-34	0
DB01158	Q16566	2.46832e-34	0
DB04844	P07858	1.54147e-34	0
DB01618	P29317	1.22706e-34	0
DB00199	P42263	9.5347e-35	0
DB00318	P30419	2.07533e-35	0
DB00918	P49913	4.70368e-36	0
DB01226	Q969G6	3.09869e-36	0
DB00683	P29803	2.48482e-36	0
DB01220	Q13555	2.18973e-36	0
DB04572	Q00535	6.44505e-37	0
DB00373	P02452	5.88608e-37	0
DB00493	O75015	4.76128e-37	0
DB00450	Q9NS18	3.53116e-37	0
DB06274	Q9Y5R2	2.54354e-37	0
DB00671	Q9Y5K3	9.23693e-38	0
DB00557	P53609	3.26847e-38	0
DB00216	Q9Y277	0	0
DB00952	P48735	0	0
DB06800	P09467	0	0
DB06402	Q13555	0	0
DB01167	P16455	0	0
DB00782	Q5T6L4	0	0
DB01036	Q16644	0	0
DB01069	P49137	0	0
DB00355	P07478	0	0
DB01012	P45983	0	0
DB00952	P15531	0	0
DB00532	O15269	0	0
DB00998	P06493	0	0
DB01140	Q00534	0	0
DB00749	Q13557	0	0
DB01044	P49247	0	0
DB00933	Q06187	0	0
DB00603	P84077	0	0
DB00705	Q9NS18	0	0
DB01319	P05771	0	0
DB00351	Q9NRE1	0	0
DB00479	Q96SL4	0	0

[truncated: 1 more sheets: Fold-10]
